# Supplementary material for: Do authors of research funded by the Canadian Institutes of Health Research comply with its open access mandate?: A meta-epidemiologic study
Source: PLoS One. 2021 Aug 24;16(8):e0256577. doi: 10.1371/journal.pone.0256577 (PMC8384194; doi:10.1371/journal.pone.0256577)
Supplement: S1 Dataset — (XLSX) [file pone.0256577.s003.xlsx]

## Sheet: Cleaned - Final
YEAR	Year Published (1=2014, 2=2015, 3=2016, 4=2017)	Article number	DOI	Article Title (Initial)	Article Title	PDF	Include? (1=Yes, 0=No)	OA From DOI (1=Yes, 0=No)	OA From Google scholar (1=Yes, 0=No)	Checking OA DOI or Scholar	OA from either DOI or Google Scholar (1=Yes, 0=No)	Open Access Unpaywall (1=Yes, 0=No)	CHECK: Unpaywall Different from manual method	CHECKING UNPAYWALL DOI LINK (2=Valid Link, 1=Invalid Link, 0=NA)	Combination OA (DOI, Google scholar, Unpaywall) (1=Yes, 0=No)	CIHR Funded (not including CIHR graduate/ doctoral/ post-doctoral fellowships? (1=Yes, 0=No)	Funding Notes	Reason for exclusion (e.g. wrong year, authors, titles) (1=Abstract only, 2=Inaccessible full text, 3= CIHR doctoral award, 4=CIHR Fellowship, 5=CIHR graduate award, 6=CIHR Postdoctoral award, 7=CIHR Postdoctoral fellowship, 8=Conference presentation, 9=Incorrect year, 10=No CIHR funding, 11=CIHR Studentship, 12=University supported)
2014	1	474	10.1186/1476-0711-13-16	Molecular characterization of clinical multidrug-resistant Klebsiella pneumoniae isolates	Molecular characterization of clinical multidrug-resistant Klebsiella pneumoniae isolates	https://ann-clinmicrob.biomedcentral.com/articles/10.1186/1476-0711-13-16	0	1	0	1	1	1	TRUE	0	1	0	Note: originally listed authors were incorrect; fixed	10
2014	1	648	10.1002/art.38231	Increased Risk of Complications Following Total Joint Arthroplasty in Patients With Rheumatoid Arthritis	Increased Risk of Complications Following Total Joint Arthroplasty in Patients With Rheumatoid Arthritis	https://onlinelibrary.wiley.com/doi/epdf/10.1002/art.38231	0	1	0	1	1	0	FALSE	0	1	0		3
2014	1	881	10.1016/j.bbmt.2013.09.010	Transplantation of Umbilical Cord Blood-Derived Cells for Novel Indications in Regenerative Therapy or Immune Modulation: A Scoping Review of Clinical Studies	Transplantation of Umbilical Cord Blood-Derived Cells for Novel Indications in Regenerative Therapy or Immune Modulation: A Scoping Review of Clinical Studies	https://www.bbmt.org/action/showPdf?pii=S1083-8791%2813%2900409-6	0	1	0	1	1	1	TRUE	0	1	1		10
2014	1	1088	10.1186/1471-2296-15-57	Alignment of patient and primary care practice member perspectives of chronic illness care: a cross-sectional analysis	Alignment of patient and primary care practice member perspectives of chronic illness care: a cross-sectional analysis	https://bmcfampract.biomedcentral.com/articles/10.1186/1471-2296-15-57	0	1	0	1	1	1	TRUE	0	1	0		10
2014	1	1830	10.4161/15384101.2014.949082	Novel insights into the mitochondrial permeability transition	Novel insights into the mitochondrial permeability transition	https://www.tandfonline.com/doi/full/10.4161/15384101.2014.949082	0	1	0	1	1	1	TRUE	0	1	0		10
2014	1	1905	10.1111/cmi.12279	Mycobacterium leprae intracellular survival relies on cholesterol accumulation in infected macrophages: a potential target for new drugs for leprosy treatment	Mycobacterium leprae intracellular survival relies on cholesterol accumulation in infected macrophages: a potential target for new drugs for leprosy treatment	https://www.ncbi.nlm.nih.gov/pmc/articles/PMC4262048/pdf/cmi0016-0797.pdf	0	1	0	1	1	1	TRUE	0	1	0		7
2014	1	1926	10.1093/cercor/bht056	Parcellating an Individual Subject's Cortical and Subcortical Brain Structures Using Snowball Sampling of Resting-State Correlations	Parcellating an Individual Subject's Cortical and Subcortical Brain Structures Using Snowball Sampling of Resting-State Correlations	https://www.ncbi.nlm.nih.gov/pmc/articles/PMC4089380/pdf/bht056.pdf	0	1	0	1	1	1	TRUE	0	1	0		7
2014	1	2038	10.1161/CIRCRESAHA.114.301958	Cardiovascular Actions of Incretin-Based Therapies	Cardiovascular Actions of Incretin-Based Therapies	https://www.ahajournals.org/doi/epub/10.1161/CIRCRESAHA.114.301958	0	1	0	1	1	1	TRUE	0	1	0		7
2014	1	2461	10.1007/s00427-013-0458-4	Aryl hydrocarbon receptor (AHR) in the cnidarian Nematostella vectensis: comparative expression, protein interactions, and ligand binding	Aryl hydrocarbon receptor (AHR) in the cnidarian Nematostella vectensis: comparative expression, protein interactions, and ligand binding	https://link.springer.com/article/10.1007%2Fs00427-013-0458-4	0	0	1	1	1	1	TRUE	0	1	0		10
2014	1	2598	10.1242/dmm.015321	A Drosophila model of mitochondrial disease caused by a complex I mutation that uncouples proton pumping from electron transfer	A Drosophila model of mitochondrial disease caused by a complex I mutation that uncouples proton pumping from electron transfer	https://dmm.biologists.org/content/7/10/1165	0	1	0	1	1	1	TRUE	0	1	0		7
2014	1	2866	10.1016/j.ejpn.2014.04.009	Identifying relevant areas of functioning in children and youth with Cerebral Palsy using the ICF-CY coding system: From whose perspective?	Identifying relevant areas of functioning in children and youth with Cerebral Palsy using the ICF-CY coding system: From whose perspective?	https://reader.elsevier.com/reader/sd/pii/S1090379814000610?token=744EA26588808A1DA18F86D7B3636A6A597BB59D39E33AE705154B8CE912EEDAB614A0498B1BB0F4EE1141CABFAD6D34	0	0	0	0	0	0	TRUE	0	0	0		3
2014	1	3270	10.1111/gbb.12107	Brain morphology in children with 47,XYY syndrome: a voxel- and surface-based morphometric study	Brain morphology in children with 47,XYY syndrome: a voxel- and surface-based morphometric study	https://onlinelibrary.wiley.com/doi/epdf/10.1111/gbb.12107	0	1	0	1	1	1	TRUE	0	1	0		3
2014	1	3324	10.1016/j.gdata.2014.07.001	Transcriptome profiling of Set5 and Set1 methyltransferases: Tools for visualization of gene expression	Transcriptome profiling of Set5 and Set1 methyltransferases: Tools for visualization of gene expression	https://www.sciencedirect.com/science/article/pii/S2213596014000579?via%3Dihub	0	1	0	1	1	1	TRUE	0	1	0		10
2014	1	3683	10.1186/s12966-014-0129-5	A systematic review of active transportation research in Africa and the psychometric properties of measurement tools for children and youth	A systematic review of active transportation research in Africa and the psychometric properties of measurement tools for children and youth	https://www.ncbi.nlm.nih.gov/pmc/articles/PMC4210576/pdf/12966_2014_Article_129.pdf	0	1	0	1	1	1	TRUE	0	1	0		6
2014	1	4586	10.4049/jimmunol.1400889	A Signal Integration Model of Thymic Selection and Natural Regulatory T Cell Commitment	A Signal Integration Model of Thymic Selection and Natural Regulatory T Cell Commitment	https://www.jimmunol.org/content/193/12/5983	0	1	0	1	1	1	TRUE	0	1	0		10
2014	1	4643	10.1189/jlb.0513281	Rac1 and Rac2 control distinct events during antigen-stimulated mast cell exocytosis	Rac1 and Rac2 control distinct events during antigen-stimulated mast cell exocytosis	https://jlb.onlinelibrary.wiley.com/doi/epdf/10.1189/jlb.0513281	0	1	0	1	1	0	FALSE	0	1	0		5
2014	1	5062	10.1123/jpah.2012-0420	The Environment Can Explain Differences in Adolescents' Daily Physical Activity Levels Living in a Deprived Urban Area: Cross-Sectional Study Using Accelerometry, GPS, and Focus Groups	The Environment Can Explain Differences in Adolescents' Daily Physical Activity Levels Living in a Deprived Urban Area: Cross-Sectional Study Using Accelerometry, GPS, and Focus Groups	https://journals.humankinetics.com/view/journals/jpah/11/8/article-p1517.xml	0	1	0	1	1	1	TRUE	0	1	0		10
2014	1	5082	10.1136/bjsports-2013-093361	Action Schools! BC: Is the level of Program Implementation Associated With Children's Physical Activity Outcomes?	Action Schools! BC: Is the level of Program Implementation Associated With Children's Physical Activity Outcomes?	https://bjsm.bmj.com/content/bjsports/49/4/210.full.pdf	0	1	0	1	1	1	TRUE	0	1	1		9
2014	1	5587	10.1039/c3md00373f	The antimalarial drug atovaquone binds to saposin B with comparable affinity to coenzyme Q10	The antimalarial drug atovaquone binds to saposin B with comparable affinity to coenzyme Q10	https://pubs.rsc.org/en/content/articlelanding/2014/MD/C3MD00373F#!divAbstract	0	0	1	1	1	0	FALSE	0	1	0		10
2014	1	5904	10.1093/mnras/stu1865	Potential solar axion signatures in X-ray observations with the XMM-Newton observatory	Potential solar axion signatures in X-ray observations with the XMM-Newton observatory	https://academic.oup.com/mnras/article/445/2/2146/2140714	0	1	0	1	1	1	TRUE	0	1	0		10
2014	1	6277	10.1016/j.neuron.2014.09.024	PKA-GluA1 Coupling via AKAP5 Controls AMPA Receptor Phosphorylation and Cell-Surface Targeting during Bidirectional Homeostatic Plasticity	PKA-GluA1 Coupling via AKAP5 Controls AMPA Receptor Phosphorylation and Cell-Surface Targeting during Bidirectional Homeostatic Plasticity	https://www.ncbi.nlm.nih.gov/pmc/articles/PMC4254581/pdf/nihms632695.pdf	0	1	0	1	1	1	TRUE	0	1	0		6
2014	1	6290	10.1016/j.neuropharm.2014.01.012	UWA-121, a mixed dopamine and serotonin re-uptake inhibitor, enhances L-DOPA anti-parkinsonian action without worsening dyskinesia or psychosis-like behaviours in the MPTP-lesioned common marmoset	UWA-121, a mixed dopamine and serotonin re-uptake inhibitor, enhances L-DOPA anti-parkinsonian action without worsening dyskinesia or psychosis-like behaviours in the MPTP-lesioned common marmoset	https://www.sciencedirect.com/science/article/abs/pii/S0028390814000197?via%3Dihub	0	0	1	1	1	0	FALSE	0	1	0	CIHR Fellowship	4
2014	1	7020	10.1371/journal.pone.0091822	Impact of IL28B Genetic Variation on HCV-Induced Liver Fibrosis, Inflammation, and Steatosis: A Meta-Analysis	Impact of IL28B Genetic Variation on HCV-Induced Liver Fibrosis, Inflammation, and Steatosis: A Meta-Analysis	https://journals.plos.org/plosone/article?id=10.1371/journal.pone.0091822	0	1	0	1	1	1	TRUE	0	1	0		10
2014	1	7753	10.5271/sjweh.3445	Health-related interventions among night shift workers: a critical review of the literature	Health-related interventions among night shift workers: a critical review of the literature	https://www.sjweh.fi/download.php?abstract_id=3445&file_nro=1	0	1	0	1	1	1	TRUE	0	1	0		3
2014	1	7779	10.1126/science.1259206	Antigen modification regulates competition of broad and narrow neutralizing HIV antibodies	Antigen modification regulates competition of broad and narrow neutralizing HIV antibodies	https://science.sciencemag.org/content/346/6215/1380	0	0	1	1	1	1	TRUE	2	1	0		4
2015	2	8319	10.5465/amr.2013.0350	TASK COMPLEXITY: EXTENDING A CORE CONCEPT	TASK COMPLEXITY: EXTENDING A CORE CONCEPT	https://journals.aom.org/doi/10.5465/amr.2013.0350	0	0	1	1	1	1	TRUE	0	1	0		10
2015	2	8381	10.1179/2295333715Y.0000000001	Infection due to travel-related carbapenemase-producing Enterobacteriaceae, a largely underestimated phenomenon in Belgium	Infection due to travel-related carbapenemase-producing Enterobacteriaceae, a largely underestimated phenomenon in Belgium.	https://www.tandfonline.com/doi/full/10.1179/2295333715Y.0000000001	0	1	0	1	1	0	FALSE	0	1	0		10
2015	2	8501	10.1521/aeap.2015.27.3.257	YOUNGER GAY AND BISEXUAL MEN'S CONDOM USE WITH MAIN REGULAR SEXUAL PARTNER IN NEW ZEALAND	YOUNGER GAY AND BISEXUAL MEN'S CONDOM USE WITH MAIN REGULAR SEXUAL PARTNER IN NEW ZEALAND	https://guilfordjournals.com/doi/pdf/10.1521/aeap.2015.27.3.257	0	1	0	1	1	0	FALSE	0	1	0		5
2015	2	9127	10.1186/s13075-015-0669-3	Gene expression changes reflect clinical response in a placebo-controlled randomized trial of abatacept in patients with diffuse cutaneous systemic sclerosis	Gene expression changes reflect clinical response in a placebo-controlled randomized trial of abatacept in patients with diffuse cutaneous systemic sclerosis	https://arthritis-research.biomedcentral.com/track/pdf/10.1186/s13075-015-0669-3	0	1	0	1	1	1	TRUE	0	1	0		7
2015	2	9195	10.1093/beheco/arv102	Individual flexibility in nocturnal activity reduces risk of road mortality for an urban carnivore	Individual flexibility in nocturnal activity reduces risk of road mortality for an urban carnivore	https://academic.oup.com/beheco/article/26/6/1520/205135	0	1	0	1	1	1	TRUE	0	1	0		10
2015	2	9244	10.1016/j.bbrc.2015.07.055	Pre-stimulation with FGF-2 increases in vitro functional coupling of mesenchymal stem cells with cardiac cells	Pre-stimulation with FGF-2 increases in vitro functional coupling of mesenchymal stem cells with cardiac cells	https://reader.elsevier.com/reader/sd/pii/S0006291X15302862?token=5F759066E41089992F09F48A7E1A5577C4C3747F8A4578D227C7A66F619C0C5A42F5B7EEF4793BF4914F0793BD9A7935	0	0	0	0	0	0	TRUE	0	0	0		10
2015	2	9857	10.1136/bmj.h5447	Not too little, not too much: problems of selecting oral antibiotic dose for children	Not too little, not too much: problems of selecting oral antibiotic dose for children	https://www.bmj.com/content/351/bmj.h5447	0	0	1	1	1	0	FALSE	0	1	0		10
2015	2	9992	10.1259/bjr.20140818	Delineating the inner bladder surface using uniform contractions from the outer surface under variable bladder filling conditions	Delineating the inner bladder surface using uniform contractions from the outer surface under variable bladder filling conditions	https://www.ncbi.nlm.nih.gov/pmc/articles/PMC4743562/pdf/bjr.20140818.pdf	0	1	0	1	1	1	TRUE	0	1	0		4
2015	2	10042	10.1016/j.cjca.2014.11.024	Cardiovascular Medication Utilization and Adherence Among Heart Failure Patients in Rural and Urban Areas: A Retrospective Cohort Study	Cardiovascular medication utilization and adherence among heart failure patients in rural and urban areas: a retrospective cohort study.	https://bmcpublichealth.biomedcentral.com/track/pdf/10.1186/1471-2458-14-544	0	0	0	0	0	0	TRUE	0	0	1		10
2015	2	10536	10.1161/CIR.0000000000000157	Executive Summary: Heart Disease and Stroke Statistics-2015 Update A Report From the American Heart Association	Executive Summary: Heart Disease and Stroke Statistics-2015 Update A Report From the American Heart Association	https://www.ahajournals.org/doi/10.1161/CIR.0000000000000157	0	1	0	1	1	1	TRUE	0	1	0		10
2015	2	10685	10.1177/0009922814566930	Lifestyle Behaviors of Parents of Children in Pediatric Weight Management: Are They Meeting Recommendations?	Lifestyle Behaviors of Parents of Children in Pediatric Weight Management: Are They Meeting Recommendations?	https://journals.sagepub.com/doi/full/10.1177/0009922814566930?url_ver=Z39.88-2003&rfr_id=ori:rid:crossref.org&rfr_dat=cr_pub%20%200pubmed	0	0	0	0	0	0	TRUE	0	0	0		5
2015	2	10989	10.1002/dev.21138	Neuroendocrine Coupling Across Adolescence and the Longitudinal Influence of Early Life Stress	Neuroendocrine Coupling Across Adolescence and the Longitudinal Influence of Early Life Stress	https://onlinelibrary.wiley.com/doi/abs/10.1002/dev.21138	0	0	0	1	1	1	TRUE	0	1	0		7
2015	2	11011	10.2337/db15-0788	Cathelicidin Antimicrobial Peptide: A Novel Regulator of Islet Function, Islet Regeneration, and Selected Gut Bacteria	Cathelicidin Antimicrobial Peptide: A Novel Regulator of Islet Function, Islet Regeneration, and Selected Gut Bacteria	https://diabetes.diabetesjournals.org/content/64/12/4135.full-text.pdf	0	1	0	1	1	1	TRUE	0	1	1	Additional CIHR studentship
2015	2	11020	10.2337/db15-0148	Evaluation of the Effect of Enteral Lipid Sensing on Endogenous Glucose Production in Humans	Evaluation of the Effect of Enteral Lipid Sensing on Endogenous Glucose Production in Humans	https://diabetes.diabetesjournals.org/content/diabetes/64/8/2957.full.pdf	0	1	0	1	1	1	TRUE	0	1	0		10
2015	2	11090	10.1037/drm0000011	Dreaming and Nightmares in REM Sleep Behavior Disorder	Dreaming and Nightmares in REM Sleep Behavior Disorder	https://doi.apa.org/doiLanding?doi=10.1037%2Fdrm0000011	0	0	1	1	1	0	FALSE	0	1	1	Additional CIHR scholarship
2015	2	11127	10.1080/03004430.2014.950260	Guys and dolls: a qualitative study of teachers' views of gendered play in kindergarten	Guys and dolls: a qualitative study of teachers’ views of gendered play in kindergarten	https://www.tandfonline.com/doi/abs/10.1080/03004430.2014.950260	0	0	0	0	0	0	TRUE	0	0	0		5
2015	2	11182	10.3201/eid2102.131879	Simulation Study of the Effect of Influenza and Influenza Vaccination on Risk of Acquiring Guillain-Barre Syndrome	Simulation Study of the Effect of Influenza and Influenza Vaccination on Risk of Acquiring Guillain-Barre Syndrome	https://www.ncbi.nlm.nih.gov/pmc/articles/PMC4313628/pdf/13-1879.pdf	0	1	0	1	1	1	TRUE	0	1	1	Additional CIHR doctoral award
2015	2	11441	10.1186/s13227-015-0013-7	Sex-specific and developmental expression of Dmrt genes in the starlet sea anemone, Nematostella vectensis	Sex-specific and developmental expression of Dmrt genes in the starlet sea anemone, Nematostella vectensis	https://evodevojournal.biomedcentral.com/track/pdf/10.1186/s13227-015-0013-7	0	1	0	1	1	1	TRUE	0	1	0		10
2015	2	11476	10.5607/en.2015.24.2.146	The Effect of Human Umbilical Cord BloodDerived Mesenchymal Stem Cells in a CollagenaseInduced Intracerebral Hemorrhage Rat Model	The Effect of Human Umbilical Cord BloodDerived Mesenchymal Stem Cells in a CollagenaseInduced Intracerebral Hemorrhage Rat Model	https://www.ncbi.nlm.nih.gov/pmc/articles/PMC4479811/pdf/en-24-146.pdf	0	1	0	1	1	1	TRUE	0	1	0		10
2015	2	11941	10.1093/heapol/czv044	Policy entrepreneurs and structural influence in integrated community case management policymaking in Burkina Faso	Policy entrepreneurs and structural influence in integrated community case management policymaking in Burkina Faso	https://academic.oup.com/heapol/article/30/suppl_2/ii46/572153	0	1	0	1	1	1	TRUE	0	1	0		5
2015	2	12271	10.5301/ijao.5000424	Estimation of left ventricular pressure with the pump as sensor in patients with a continuous flow LVAD	Estimation of left ventricular pressure with the pump as sensor in patients with a continuous flow LVAD	https://journals.sagepub.com/doi/full/10.5301/ijao.5000424?url_ver=Z39.88-2003&rfr_id=ori:rid:crossref.org&rfr_dat=cr_pub%20%200pubmed	0	0	1	1	1	0	FALSE	0	1	0		10
2015	2	12697	10.1093/jac/dkv264	Omitted doses as an unintended consequence of a hospital restricted antibacterial system: a retrospective observational study	Omitted doses as an unintended consequence of a hospital restricted antibacterial system: a retrospective observational study.	https://academic.oup.com/jac/article/70/12/3379/2363842	0	1	0	1	1	1	TRUE	0	1	0		10
2015	2	13130	10.5664/jcsm.4462	Night-to-night Variability in Obstructive Sleep Apnea Severity: Relationship to Overnight Rostral Fluid Shift	Night-to-night Variability in Obstructive Sleep Apnea Severity: Relationship to Overnight Rostral Fluid Shift	https://jcsm.aasm.org/doi/pdf/10.5664/jcsm.4462	0	1	0	1	1	1	TRUE	0	1	1		4
2015	2	13165	10.1016/j.jcrc.2014.09.014	Neuromuscular electrical stimulation in mechanically ventilated patients: A randomized, sham-controlled pilot trial with blinded outcome assessment	Neuromuscular electrical stimulation in mechanically ventilated patients: A randomized, sham-controlled pilot trial with blinded outcome assessment	https://reader.elsevier.com/reader/sd/pii/S088394411400392X?token=0CB76A1EA0A3AC6173169D447C7B9AEF73EB91B4E7EDD449D4AEA7B5A202E0A1EA05743664C0784091C6243E94DAF965	0	0	1	1	1	1	TRUE	0	1	0		4
2015	2	13494	10.2196/jmir.4503	Online Outreach Services Among Men Who Use the Internet to Seek Sex With Other Men (MISM) in Ontario, Canada: An Online Survey	Online Outreach Services Among Men Who Use the Internet to Seek Sex With Other Men (MISM) in Ontario, Canada: An Online Survey	https://www.jmir.org/2015/12/e277/pdf	0	1	0	1	1	1	TRUE	0	1	0		5
2015	2	14060	10.1016/j.supflu.2014.12.016	Simulation for scale-up of a confined jet mixer for continuous hydrothermal flow synthesis of nanomaterials	Simulation for scale-up of a confined jet mixer for continuous hydrothermal flow synthesis of nanomaterials	https://reader.elsevier.com/reader/sd/pii/S0896844614004276?token=868BEF02A82CBDC3A1FA03E6E94908CF23360C02BE8E775AF098F4D9CA90C43E99F025A86394BCBD6CEC46B0B2CC920D	0	0	0	0	0	0	TRUE	0	0	0		10
2015	2	14553	10.1037/mil0000065	Validation of the WHOQOL-BREF in a Sample of Male Treatment-Seeking Veterans	Validation of the WHOQOL-BREF in a Sample of Male Treatment-Seeking Veterans	https://www.tandfonline.com/doi/abs/10.1037/mil0000065	0	0	0	0	0	0	TRUE	0	0	0		4
2015	2	14603	10.1016/j.mcn.2014.12.006	Galectin-1 in injured rat spinal cord: Implications for macrophage phagocytosis and neural repair	Galectin-1 in injured rat spinal cord: Implications for macrophage phagocytosis and neural repair	https://reader.elsevier.com/reader/sd/pii/S1044743114001900?token=343C6D1EFF1D18467A6C2EBFE05976581C772EF725C53037A6FA7AA795B02022070BD27ACB44954ABEDE904A78C011DE	0	0	0	0	0	1	FALSE	1	0	0		7
2015	2	14612	10.1186/s13229-015-0014-3	The female protective effect in autism spectrum disorder is not mediated by a single genetic locus	The female protective effect in autism spectrum disorder is not mediated by a single genetic locus	https://molecularautism.biomedcentral.com/track/pdf/10.1186/s13229-015-0014-3	0	1	0	1	1	1	TRUE	0	1	0		3
2015	2	14896	10.1038/ncomms8765	Nanoparticles with photoinduced precipitation for the extraction of pollutants from water and soil	Nanoparticles with photoinduced precipitation for the extraction of pollutants from water and soil	https://www.ncbi.nlm.nih.gov/pmc/articles/PMC4518270/pdf/ncomms8765.pdf	0	1	0	1	1	1	TRUE	0	1	0		7
2015	2	15424	10.1038/onc.2014.234	Immune-dependent antineoplastic effects of cisplatin plus pyridoxine in non-small-cell lung cancer	Immune-dependent antineoplastic effects of cisplatin plus pyridoxine in non-small-cell lung cancer	https://www.nature.com/articles/onc2014234.pdf	0	1	0	1	1	0	FALSE	0	1	0		10
2015	2	15776	10.1063/1.4905337	Numerical modelling of underwater detonation of non-ideal condensed-phase explosives	Numerical modelling of underwater detonation of non-ideal condensed-phase explosives	https://aip.scitation.org/doi/10.1063/1.4905337	0	0	0	0	0	0	TRUE	0	0	0		10
2015	2	16056	10.1371/journal.pone.0124532	Cross-Modal Calibration of Vestibular Afference for Human Balance	Cross-Modal Calibration of Vestibular Afference for Human Balance	https://journals.plos.org/plosone/article/file?id=10.1371/journal.pone.0124532&type=printable	0	1	0	1	1	1	TRUE	0	1	0		6
2015	2	16258	10.1371/journal.ppat.1004789	Selection and Spread of Artemisinin-Resistant Alleles in Thailand Prior to the Global Artemisinin Resistance Containment Campaign	Selection and Spread of Artemisinin-Resistant Alleles in Thailand Prior to the Global Artemisinin Resistance Containment Campaign	https://journals.plos.org/plospathogens/article/file?id=10.1371/journal.ppat.1004789&type=printable	0	1	0	1	1	1	TRUE	0	1	0		10
2015	2	17202	10.1007/s13277-015-3061-7	BCL2 is an independent predictor of outcome in basal-like triple-negative breast cancers treated with adjuvant anthracycline-based chemotherapy	BCL2 is an independent predictor of outcome in basal-like triple-negative breast cancers treated with adjuvant anthracycline-based chemotherapy	https://link.springer.com/content/pdf/10.1007/s13277-015-3061-7.pdf	0	0	0	0	0	0	TRUE	0	0	0		10
2015	2	17221	10.1016/j.vaccine.2015.08.023	Epidemiology of serogroup C and Y invasive meningococcal disease (IMD) in Ontario, 2000-2013: Vaccine program impact assessment	Epidemiology of serogroup C and Y invasive meningococcal disease (IMD) in Ontario, 2000-2013: Vaccine program impact assessment	https://reader.elsevier.com/reader/sd/pii/S0264410X15011457?token=3EBC411179017A5E10443D618F6A3859A05B7B361DFEEE9C3A4015D8F8ABC6DD34FFAE850501BB2DC9F215D732F17CBD	0	1	0	1	1	1	TRUE	0	1	0		4
2016	3	17419	10.1111/aos.12897	Genetic aetiology of ophthalmological manifestations in children - a focus on mitochondrial disease-related symptoms	Genetic aetiology of ophthalmological manifestations in children - a focus on mitochondrial disease-related symptoms	https://onlinelibrary.wiley.com/doi/epdf/10.1111/aos.12897	0	1	0	1	1	0	FALSE	0	1	0		10
2016	3	18016	10.1007/s00253-015-7184-y	Emerging resistance to aminoglycosides in lactic acid bacteria of food origin-an impending menace	Emerging resistance to aminoglycosides in lactic acid bacteria of food origin-an impending menace	https://link.springer.com/content/pdf/10.1007/s00253-015-7184-y.pdf	0	0	0	0	0	0	TRUE	0	0	0		10
2016	3	18130	10.1002/acr.22714	Association of Body Mass Index With Incidence and Progression of Knee Effusion on Magnetic Resonance Imaging and on Knee Examination	Association of Body Mass Index With Incidence and Progression of Knee Effusion on Magnetic Resonance Imaging and on Knee Examination	https://onlinelibrary.wiley.com/doi/epdf/10.1002/acr.22714	0	1	0	1	1	1	TRUE	0	1	0	one author is part of CIHRCanadian HIV trial network	10
2016	3	18257	10.1021/acs.biochem.5b01203	Substrate and pH-Dependent Kinetic Profile of 3-Mercaptopropionate Dioxygenase from Pseudomonas aeruginosa	Substrate and pH-Dependent Kinetic Profile of 3-Mercaptopropionate Dioxygenase from Pseudomonas aeruginosa	https://europepmc.org/article/med/26878277	0	0	0	0	0	0	TRUE	0	0	0		7
2016	3	18549	10.1186/s12877-016-0265-7	Home and health among different sub-groups of the ageing population: a comparison of two cohorts living in ordinary housing in Sweden	Home and health among different sub-groups of the ageing population: a comparison of two cohorts living in ordinary housing in Sweden	https://bmcgeriatr.biomedcentral.com/articles/10.1186/s12877-016-0265-7	0	1	0	1	1	1	TRUE	0	1	0		10
2016	3	18660	10.1186/s12884-016-0871-6	Risk factors for vaginal fistula symptoms in Sub-Saharan Africa: a pooled analysis of national household survey data	Risk factors for vaginal fistula symptoms in Sub-Saharan Africa: a pooled analysis of national household survey data	https://bmcpregnancychildbirth.biomedcentral.com/track/pdf/10.1186/s12884-016-0871-6	0	1	0	1	1	1	TRUE	0	1	0		7
2016	3	19011	10.1037/cep0000103	A Career of Harnessing Group Variability	A Career of Harnessing Group Variability	https://insights.ovid.com/canadian-psychology-revue-canadienne-de/cjexp/2016/12/000/career-harnessing-group-variability/2/00008558	0	0	0	0	0	0	TRUE	0	0	0		2
2016	3	19013	10.1139/cjfr-2015-0441	Comparing lodgepole pine growth and disease occurrence at six Long-Term Soil Productivity (LTSP) sites in British Columbia, Canada	Comparing lodgepole pine growth and disease occurrence at six Long-Term Soil Productivity (LTSP) sites in British Columbia, Canada	https://tspace.library.utoronto.ca/bitstream/1807/71462/1/cjfr-2015-0441.pdf	0	0	0	0	0	1	FALSE	1	0	0		10
2016	3	19187	10.1016/j.canep.2016.05.001	A genome-wide association study of non-HPV-related head and neck squamous cell carcinoma identifies prognostic genetic sequence variants in the MAP-kinase and hormone pathways	A genome-wide association study of non-HPV-related head and neck squamous cell carcinoma identifies prognostic genetic sequence variants in the MAP-kinase and hormone pathways	https://reader.elsevier.com/reader/sd/pii/S187778211630056X?token=0F4F499EA534AF33DC78CB742C6A24173A557CAF82C9E364519F976D05366B8664771B3DE8D93A63E85558FAE2D2F0C4	0	0	0	0	0	0	TRUE	0	0	0		7
2016	3	19215	10.1158/0008-5472.CAN-15-2564	Genome-Wide Association Study of Bladder Cancer in a Chinese Cohort Reveals a New Susceptibility Locus at 5q12.3	Genome-Wide Association Study of Bladder Cancer in a Chinese Cohort Reveals a New Susceptibility Locus at 5q12.3	https://cancerres.aacrjournals.org/content/76/11/3277.long	0	1	0	1	1	1	TRUE	0	1	0		10
2016	3	19487	10.1007/s10566-016-9363-0	Preventing Adolescent Social Anxiety and Depression and Reducing Peer Victimization: Intervention Development and Open Trial	Preventing Adolescent Social Anxiety and Depression and Reducing Peer Victimization: Intervention Development and Open Trial		0	1	0	1	1	1	TRUE	0	1	0		7
2016	3	19654	10.1016/j.cmi.2015.09.015	National epidemiology of carbapenem-resistant and extensively drug- resistant Gram-negative bacteria isolated from blood samples in China in 2013	National epidemiology of carbapenem-resistant and extensively drug- resistant Gram-negative bacteria isolated from blood samples in China in 2013	https://www.clinicalmicrobiologyandinfection.com/action/showPdf?pii=S1198-743X%2815%2900870-8	0	1	0	1	1	1	TRUE	0	1	0		10
2016	3	19985	10.1242/dev.133736	A distal 594 bp ECR specifies Hmx1 expression in pinna and lateral facial morphogenesis and is regulated by the Hox-Pbx-Meis complex	A distal 594 bp ECR specifies Hmx1 expression in pinna and lateral facial morphogenesis and is regulated by the Hox-Pbx-Meis complex	https://dev.biologists.org/content/develop/143/14/2582.full.pdf	0	1	0	1	1	1	TRUE	0	1	0		6
2016	3	20122	10.3109/09638288.2015.1044030	Expert consensus on best evaluative practices in community-based rehabilitation	Expert consensus on best evaluative practices in community-based rehabilitation	https://www.tandfonline.com/doi/abs/10.3109/09638288.2015.1044030	0	0	0	0	0	0	TRUE	0	0	0		5
2016	3	20137	10.1016/j.drugalcdep.2016.05.007	The role of pain intensity and smoking expectancies on smoking urge and behavior following experimental pain induction	The role of pain intensity and smoking expectancies on smoking urge and behavior following experimental pain induction	https://www.sciencedirect.com/science/article/pii/S0376871616301120?via%3Dihub	0	0	0	0	0	0	TRUE	0	0	0		5
2016	3	20289	10.1016/j.envres.2016.03.013	A structured review of panel studies used to investigate associations between ambient air pollution and heart rate variability	A structured review of panel studies used to investigate associations between ambient air pollution and heart rate variability	https://www.sciencedirect.com/science/article/pii/S0013935116300925?via%3Dihub	0	0	0	0	0	0	TRUE	0	0	0		5
2016	3	20302	10.1097/EDE.0000000000000513	Late-life Cognitive Activity and Dementia A Systematic Review and Bias Analysis	Late-life Cognitive Activity and Dementia A Systematic Review and Bias Analysis	https://www.ncbi.nlm.nih.gov/pmc/articles/PMC5460628/pdf/nihms856698.pdf	0	1	0	1	1	1	TRUE	0	1	0		5
2016	3	20490	10.1186/s13227-016-0044-8	HOX gene complement and expression in the planarian Schmidtea mediterranea	HOX gene complement and expression in the planarian Schmidtea mediterranea	https://evodevojournal.biomedcentral.com/track/pdf/10.1186/s13227-016-0044-8	0	1	0	1	1	1	TRUE	0	1	0		3
2016	3	20855	10.3389/fvets.2016.00086	MicroRNAs in the Host Response to viral infections of veterinary importance	MicroRNAs in the Host Response to viral infections of veterinary importance	https://www.frontiersin.org/articles/10.3389/fvets.2016.00086/full	0	1	0	1	1	1	TRUE	0	1	0		10
2016	3	20881	10.1053/j.gastro.2016.06.041	Duodenal Bacteria From Patients With Celiac Disease and Healthy Subjects Distinctly Affect Gluten Breakdown and Immunogenicity	Duodenal Bacteria From Patients With Celiac Disease and Healthy Subjects Distinctly Affect Gluten Breakdown and Immunogenicity	https://www.gastrojournal.org/article/S0016-5085(16)34713-8/fulltext?referrer=https%3A%2F%2Fpubmed.ncbi.nlm.nih.gov%2F27373514%2F	0	1	0	1	1	1	TRUE	0	1	0		6
2016	3	21033	10.1093/her/cyv063	Peer-led nutrition education programs for school-aged youth: a systematic review of the literature	Peer-led nutrition education programs for school-aged youth: a systematic review of the literature	https://academic.oup.com/her/article/31/1/82/2355490	0	1	0	1	1	1	TRUE	0	1	0		5
2016	3	21193	10.1093/humrep/dev292	Urinary phthalate metabolites and ovarian reserve among women seeking infertility care	Urinary phthalate metabolites and ovarian reserve among women seeking infertility care	https://academic.oup.com/humrep/article/31/1/75/2380301	0	1	0	1	1	1	TRUE	0	1	0		7
2016	3	21206	10.1080/21645515.2015.1127486	Impact of rotavirus vaccination on coverage and timing of pentavalent vaccination - Experience from 2 Latin American countries	Impact of rotavirus vaccination on coverage and timing of pentavalent vaccination - Experience from 2 Latin American countries	https://www.ncbi.nlm.nih.gov/pmc/articles/PMC4963056/pdf/khvi-12-05-1127486.pdf	0	1	0	1	1	1	TRUE	0	1	0		10
2016	3	21562	10.1155/2016/6475318	Validation of Administrative Osteoarthritis Diagnosis Using a Clinical and Radiological Population-Based Cohort	Validation of Administrative Osteoarthritis Diagnosis Using a Clinical and Radiological Population-Based Cohort	https://www.hindawi.com/journals/ijr/2016/6475318/	0	1	0	1	1	1	TRUE	0	1	0		3
2016	3	21950	10.1016/j.jbiomech.2015.10.035	Fundamental biomechanics of the spine-What we have learned in the past 25 years and future directions	Fundamental biomechanics of the spine-What we have learned in the past 25 years and future directions	https://reader.elsevier.com/reader/sd/pii/S0021929015005837?token=44369AEFDC086693D725AC1FBA9840F35710CFE18A1F9939AEF14DC4C64FFDAA77C414AD23BAEEF70B6A180860D3F76F	0	0	1	1	1	0	FALSE	0	1	0		12
2016	3	22348	10.1002/2016JE005039	A sedimentary origin for intercrater plains north of the Hellas basin: Implications for climate conditions and erosion rates on early Mars	A sedimentary origin for intercrater plains north of the Hellas basin: Implications for climate conditions and erosion rates on early Mars	https://agupubs.onlinelibrary.wiley.com/doi/epdf/10.1002/2016JE005039	0	1	0	1	1	1	TRUE	0	1	0		10
2016	3	22467	10.1093/infdis/jiw257	More Challenges From Ebola: Infection of the Central Nervous System	More Challenges From Ebola: Infection of the Central Nervous System	https://www.ncbi.nlm.nih.gov/pmc/articles/PMC5050477/pdf/jiw257.pdf	0	1	0	1	1	1	TRUE	0	1	0		7
2016	3	22506	10.18553/jmcp.2016.22.8.939	Clopidogrel-Proton Pump Inhibitor Drug-Drug Interaction and Risk of Adverse Clinical Outcomes Among PCI-Treated ACS Patients: A Meta-analysis	Clopidogrel-Proton Pump Inhibitor Drug-Drug Interaction and Risk of Adverse Clinical Outcomes Among PCI-Treated ACS Patients: A Meta-analysis	https://www.jmcp.org/doi/10.18553/jmcp.2016.22.8.939	0	1	0	1	1	1	TRUE	0	1	0		10
2016	3	22809	10.1017/jns.2015.34	Consumption of Buglossoides arvensis seed oil is safe and increases tissue long-chain n-3 fatty acid content more than flax seed oil - results of a phase I randomised clinical trial	Consumption of Buglossoides arvensis seed oil is safe and increases tissue long-chain n-3 fatty acid content more than flax seed oil - results of a phase I randomised clinical trial	https://www.cambridge.org/core/journals/journal-of-nutritional-science/article/consumption-of-buglossoides-arvensis-seed-oil-is-safe-and-increases-tissue-longchain-n3-fatty-acid-content-more-than-flax-seed-oil-results-of-a-phase-i-randomised-clinical-trial/4DDA9BFB025AE89CFD518DE9AC8B75DD	0	1	0	1	1	1	TRUE	0	1	0		4
2016	3	22909	10.3390/jpm6010013	Infrastructure for Personalized Medicine at Partners HealthCare	Infrastructure for Personalized Medicine at Partners HealthCare	https://www.mdpi.com/2075-4426/6/1/13/htm	0	1	0	1	1	1	TRUE	0	1	0		10
2016	3	22993	10.1016/j.jpsychores.2016.03.015	Effects of depression pharmacotherapy in fertility treatment on conception, birth, and neonatal health: A systematic review	Effects of depression pharmacotherapy in fertility treatment on conception, birth, and neonatal health: A systematic review	https://www.sciencedirect.com/science/article/pii/S0022399916300678?via%3Dihub	0	0	0	0	0	0	TRUE	0	0	0		11
2016	3	23212	10.1007/s11524-016-0038-9	Who Adolescents Trust May Impact Their Health: Findings from Baltimore	Who Adolescents Trust May Impact Their Health: Findings from Baltimore	https://www.ncbi.nlm.nih.gov/pmc/articles/PMC4899325/pdf/11524_2016_Article_38.pdf	0	1	0	1	1	1	TRUE	0	1	0		10
2016	3	23377	10.1186/s12936-016-1388-1	Geo-spatial factors associated with infection risk among young children in rural Ghana: a secondary spatial analysis	Geo-spatial factors associated with infection risk among young children in rural Ghana: a secondary spatial analysis	https://malariajournal.biomedcentral.com/track/pdf/10.1186/s12936-016-1388-1	0	1	0	1	1	1	TRUE	0	1	0		3
2016	3	23456	10.1118/1.4958020	Advances in Ultrasound Therapy	Advances in Ultrasound Therapy	https://aapm.onlinelibrary.wiley.com/doi/abs/10.1118/1.4958020	0	0	0	0	0	0	TRUE	0	0	1		8
2016	3	23483	10.1039/c6mt00183a	Tuning the metabolism of the anticancer drug cisplatin with chemoprotective agents to improve its safety and efficacy	Tuning the metabolism of the anticancer drug cisplatin with chemoprotective agents to improve its safety and efficacy	https://www.ncbi.nlm.nih.gov/pmc/articles/PMC5123636/	0	1	0	1	1	1	TRUE	0	1	1	additional CIHR fellowship
2016	3	24143	10.1016/j.neuropharm.2016.05.001	Sodium selenate, a protein phosphatase 2A activator, mitigates hyperphosphorylated tau and improves repeated mild traumatic brain injury outcomes	Sodium selenate, a protein phosphatase 2A activator, mitigates hyperphosphorylated tau and improves repeated mild traumatic brain injury outcomes	https://reader.elsevier.com/reader/sd/pii/S002839081630199X?token=43A8C5EE3B534A314E56E216A5FDB0237FBD72BC535FFEC6DAD51AE29C71D7D5185455481ED312655D2B76BB317C054A	0	0	0	0	0	0	TRUE	0	0	0		4
2016	3	24405	10.18632/oncotarget.6960	Use of HLA peptidomics and whole exome sequencing to identify human immunogenic neo-antigens	Use of HLA peptidomics and whole exome sequencing to identify human immunogenic neo-antigens	https://www.ncbi.nlm.nih.gov/pmc/articles/PMC4868674/pdf/oncotarget-07-5110.pdf	0	1	0	1	1	1	TRUE	0	1	0		10
2016	3	24567	10.1097/j.pain.0000000000000682	The Vulvar Pain Assessment Questionnaire inventory	The Vulvar Pain Assessment Questionnaire inventory	https://pubmed.ncbi.nlm.nih.gov/27780177/	0	0	0	0	0	1	FALSE	1	0	0		5
2016	3	24608	10.1016/j.pec.2015.10.026	Choosing treatment and screening options congruent with values: Do decision aids help? Sub-analysis of a systematic review	Choosing treatment and screening options congruent with values: Do decision aids help? Sub-analysis of a systematic review	https://www.sciencedirect.com/science/article/pii/S0738399115301075	0	0	0	0	0	0	TRUE	0	0	0		5
2016	3	25004	10.1371/journal.pone.0163304	Fractionated Stereotactic Gamma Knife Radiosurgery for Large Brain Metastases: A Retrospective, Single Center Study	Fractionated Stereotactic Gamma Knife Radiosurgery for Large Brain Metastases: A Retrospective, Single Center Study	https://www.ncbi.nlm.nih.gov/pmc/articles/PMC5035085/pdf/pone.0163304.pdf	0	1	0	1	1	1	TRUE	0	1	0		10
2016	3	25110	10.1371/journal.pone.0151224	Generation of Antigen Microarrays to Screen for Autoantibodies in Heart Failure and Heart Transplantation	Generation of Antigen Microarrays to Screen for Autoantibodies in Heart Failure and Heart Transplantation	https://www.ncbi.nlm.nih.gov/pmc/articles/PMC4788148/pdf/pone.0151224.pdf	0	1	0	1	1	1	TRUE	0	1	0		7
2016	3	25243	10.1109/JPROC.2016.2590882	Development of Optical Metasurfaces: Emerging Concepts and New Materials	Development of Optical Metasurfaces: Emerging Concepts and New Materials	https://ieeexplore.ieee.org/document/7563900	0	0	0	0	0	1	FALSE	1	0	0		10
2016	3	25252	10.1073/pnas.1525637113	Human symbionts inject and neutralize antibacterial toxins to persist in the gut	Human symbionts inject and neutralize antibacterial toxins to persist in the gut	https://www.pnas.org/content/113/13/3639	0	1	0	1	1	1	TRUE	0	1	0		4
2016	3	25724	10.1038/srep32606	Glucose-dependent anaplerosis in cancer cells is required for cellular redox balance in the absence of glutamine	Glucose-dependent anaplerosis in cancer cells is required for cellular redox balance in the absence of glutamine	https://www.ncbi.nlm.nih.gov/pmc/articles/PMC5015067/pdf/srep32606.pdf	0	1	0	1	1	1	TRUE	0	1	0		5
2016	3	25843	10.1038/srep22212	Functional modules of sigma factor regulons guarantee adaptability and evolvability	Functional modules of sigma factor regulons guarantee adaptability and evolvability	https://www.nature.com/articles/srep22212	0	1	0	1	1	1	TRUE	0	1	0		10
2016	3	26251	10.1186/s13063-015-1152-9	Is family integrated care in neonatal intensive care units feasible and good for preterm infants in China: study protocol for a cluster randomized controlled trial	Is family integrated care in neonatal intensive care units feasible and good for preterm infants in China: study protocol for a cluster randomized controlled trial	https://www.ncbi.nlm.nih.gov/pmc/articles/PMC4711020/pdf/13063_2015_Article_1152.pdf	0	1	0	1	1	1	TRUE	0	1	0		10
2016	3	26260	10.1016/j.tube.2015.11.006	Mycobacterium tuberculosis EsxO (Rv2346c) promotes bacillary survival by inducing oxidative stress mediated genomic instability in macrophages	Mycobacterium tuberculosis EsxO (Rv2346c) promotes bacillary survival by inducing oxidative stress mediated genomic instability in macrophages	https://www.sciencedirect.com/science/article/abs/pii/S147297921530161X?via%3Dihub	0	0	0	0	0	0	TRUE	0	0	0		10
2017	4	26747	10.1093/aje/kww191	Selective Cutoff Reporting in Studies of Diagnostic Test Accuracy: A Comparison of Conventional and Individual-Patient-Data Meta-Analyses of the Patient Health Questionnaire-9 Depression Screening Tool	Selective Cutoff Reporting in Studies of Diagnostic Test Accuracy: A Comparison of Conventional and Individual-Patient-Data Meta-Analyses of the Patient Health Questionnaire-9 Depression Screening Tool	https://www.ncbi.nlm.nih.gov/pmc/articles/PMC5430941/pdf/kww191.pdf	0	1	0	1	1	1	TRUE	0	1	0		5
2017	4	26766	10.1016/j.jagp.2017.05.007	Update on the Risk of Motor Vehicle Collision or Driving Impairment with Dementia: A Collaborative International Systematic Review and Meta-Analysis	Update on the Risk of Motor Vehicle Collision or Driving Impairment with Dementia: A Collaborative International Systematic Review and Meta-Analysis	https://www.sciencedirect.com/science/article/pii/S1064748117303159?via%3Dihub	0	0	0	0	0	0	TRUE	0	0	1		2
2017	4	27041	10.1016/j.anaerobe.2017.06.004	erm gene distribution among Norwegian Bacteroides isolates and evaluation of phenotypic tests to detect inducible clindamycin resistance in Bacteroides species	erm gene distribution among Norwegian Bacteroides isolates and evaluation of phenotypic tests to detect inducible clindamycin resistance in Bacteroides species	https://www.sciencedirect.com/science/article/abs/pii/S1075996417301221?via%3Dihub	0	0	0	0	0	0	TRUE	0	0	0		10
2017	4	27076	10.1214/16-AAP1217	A PIECEWISE DETERMINISTIC SCALING LIMIT OF LIFTED METROPOLIS-HASTINGS IN THE CURIE WEISS MODEL	A PIECEWISE DETERMINISTIC SCALING LIMIT OF LIFTED METROPOLIS-HASTINGS IN THE CURIE WEISS MODEL	https://arxiv.org/pdf/1509.00302.pdf	0	1	0	1	1	1	TRUE	0	1	0		10
2017	4	27496	10.1248/bpb.b16-00788	Effect of Docosahexaenoic Acid on Voltage-Independent Ca2+ Entry Pathways in Cultured Vascular Smooth Muscle Cells Stimulated with 5-Hydroxytryptamine	Effect of Docosahexaenoic Acid on Voltage-Independent Ca2+ Entry Pathways in Cultured Vascular Smooth Muscle Cells Stimulated with 5-Hydroxytryptamine	https://www.jstage.jst.go.jp/article/bpb/40/6/40_b16-00788/_article	0	1	0	1	1	1	TRUE	0	1	0		10
2017	4	27626	10.1080/09168451.2016.1274638	Overexpression of TIFY genes promotes plant growth in rice through jasmonate signaling	Overexpression of TIFY genes promotes plant growth in rice through jasmonate signaling	https://www.tandfonline.com/doi/pdf/10.1080/09168451.2016.1274638?needAccess=1	0	1	0	1	1	1	TRUE	0	1	0		10
2017	4	27710	10.1186/s12877-016-0395-y	Impact of home care versus alternative locations of care on elder health outcomes: an overview of systematic reviews	Impact of home care versus alternative locations of care on elder health outcomes: an overview of systematic reviews	https://www.ncbi.nlm.nih.gov/pmc/articles/PMC5237488/pdf/12877_2016_Article_395.pdf	0	1	0	1	1	1	TRUE	0	1	0		3
2017	4	27881	10.1186/s12905-017-0450-7	Hormonal contraceptive use and prevalence of premenstrual symptoms in a multiethnic Canadian population	Hormonal contraceptive use and prevalence of premenstrual symptoms in a multiethnic Canadian population	https://bmcwomenshealth.biomedcentral.com/track/pdf/10.1186/s12905-017-0450-7	0	1	0	1	1	1	TRUE	0	1	0		3
2017	4	28616	10.1016/j.celrep.2017.08.071	Culturing CTLs under Hypoxic Conditions Enhances Their Cytolysis and Improves Their Anti-tumor Function	Culturing CTLs under Hypoxic Conditions Enhances Their Cytolysis and Improves Their Anti-tumor Function	https://www.cell.com/action/showPdf?pii=S2211-1247%2817%2931213-5	0	1	0	1	1	1	TRUE	0	1	0		10
2017	4	28629	10.1016/j.celrep.2017.01.049	Rapid Automatic Motor Encoding of Competing Reach Options	Rapid Automatic Motor Encoding of Competing Reach Options	https://www.ncbi.nlm.nih.gov/pmc/articles/PMC6103432/pdf/emss-79086.pdf	0	1	0	1	1	1	TRUE	0	1	0		7
2017	4	28691	10.1093/cercor/bhw285	Neurofeedback Tunes Scale-Free Dynamics in Spontaneous Brain Activity	Neurofeedback Tunes Scale-Free Dynamics in Spontaneous Brain Activity	https://academic.oup.com/cercor/article/27/10/4911/3056439	0	1	0	1	1	1	TRUE	0	1	0	Note: funded by Canadian Institute for Military and Veteran Health Research, which does not appearto be the same as CIHR	10
2017	4	28963	10.1002/cpt.631	Precision Medicine at the University of Alabama at Birmingham: Laying the Foundational Processes Through Implementation of Genotype-Guided Antiplatelet Therapy	Precision Medicine at the University of Alabama at Birmingham: Laying the Foundational Processes Through Implementation of Genotype‐Guided Antiplatelet Therapy	https://ascpt-onlinelibrary-wiley-com.proxy.queensu.ca/doi/epdf/10.1002/cpt.631	0	0	1	1	1	1	TRUE	0	1	0		10
2017	4	29165	10.1016/j.cobeha.2017.07.015	Hippocampal contributions to memory for time: evidence from neuropsychological studies	Hippocampal contributions to memory for time: evidence from neuropsychological studies	https://reader.elsevier.com/reader/sd/pii/S2352154617300335?token=B9479E393C7A05CD0D0F8A734C47891513D53065A57FED4CC1B2799F8E4FFD1D6C20C76701D2AD2BDEE9389801C80B13	0	0	1	1	1	0	FALSE	0	1	0		6
2017	4	29502	10.15252/emmm.201607471	REST suppression mediates neural conversion of adult human fibroblasts via microRNA-dependent and -independent pathways	REST suppression mediates neural conversion of adult human fibroblasts via microRNA-dependent and -independent pathways	https://www.ncbi.nlm.nih.gov/pmc/articles/PMC5538296/pdf/EMMM-9-1117.pdf	0	1	0	1	1	1	TRUE	0	1	0		3
2017	4	29611	10.1017/S0950268816002879	High prevalence of fosfomycin resistance gene fosA3 in bla(CTX)-M-harbouring Escherichia coli from urine in a Chinese tertiary hospital during 2010-2014	High prevalence of fosfomycin resistance gene fosA3 in bla(CTX)-M-harbouring Escherichia coli from urine in a Chinese tertiary hospital during 2010-2014	https://www.cambridge.org/core/services/aop-cambridge-core/content/view/06727DF1C022595BCFCC872081D19775/S0950268816002879a.pdf/high_prevalence_of_fosfomycin_resistance_gene_fosa3_in_bla_ctxmharbouring_escherichia_coli_from_urine_in_a_chinese_tertiary_hospital_during_20102014.pdf	0	1	0	1	1	1	TRUE	0	1	0		10
2017	4	30086	10.3389/fmicb.2017.00503	Aeromonas Diversity and Antimicrobial Susceptibility in Freshwater-An Attempt to Set Generic Epidemiological Cut-Off Values	Aeromonas Diversity and Antimicrobial Susceptibility in Freshwater—An Attempt to Set Generic Epidemiological Cut-Off Values	https://www.frontiersin.org/articles/10.3389/fmicb.2017.00503/full	0	1	0	1	1	1	TRUE	0	1	0		10
2017	4	30414	10.1080/10410236.2016.1196415	Understanding the Public's Intentions to Purchase and to Persuade Others to Purchase Antibiotic-Free Meat	Understanding the Public’s Intentions to Purchase and to Persuade Others to Purchase Antibiotic-Free Meat	https://www-tandfonline-com.proxy.queensu.ca/doi/full/10.1080/10410236.2016.1196415?journalCode=hhth20	0	0	0	0	0	1	FALSE	1	0	0		10
2017	4	30582	10.1093/humupd/dmw039	Oocyte-somatic cell interactions in the human ovary-novel role of bone morphogenetic proteins and growth differentiation factors	Oocyte–somatic cell interactions in the human ovary—novel role of bone morphogenetic proteins and growth differentiation factors	https://academic.oup.com/humupd/article/23/1/1/2334872	0	1	0	1	1	1	TRUE	0	1	1		9
2017	4	30608	10.1016/j.icarus.2016.09.033	Regularization of Mars Reconnaissance Orbiter CRISM along-track oversampled hyperspectral imaging observations of Mars	Regularization of Mars Reconnaissance Orbiter CRISM along-track oversampled hyperspectral imaging observations of Mars	https://reader.elsevier.com/reader/sd/pii/S0019103516301579?token=1F600EA0E516C833E9287A6CE8B2C8ADCE125A115F42A768211449045DF0607F25BC0DB3BA12A3722A856D1D5FE9DCBA	0	1	0	1	1	1	TRUE	0	1	0		10
2017	4	30950	10.3390/ijms18020257	Plasma Triglyceride Levels May Be Modulated by Gene Expression of IQCJ, NXPH1, PHF17 and MYB in Humans	Plasma Triglyceride Levels May Be Modulated by Gene Expression of IQCJ, NXPH1, PHF17 and MYB in Humans	https://www.ncbi.nlm.nih.gov/pmc/articles/PMC5343793/pdf/ijms-18-00257.pdf	0	1	0	1	1	1	TRUE	0	1	0		3
2017	4	31051	10.21037/aes.2018.AB015	Metabolic stress in glaucoma engages early activation of the energy biosensor AMPK leading to neuronal dysfunction	Metabolic stress in glaucoma engages early activation of the energy biosensor adenosine monophosphate-activated protein kinase leading to neuronal dysfunction		0	1	0	1	1	0	FALSE	0	1	0		1
2017	4	31056	10.1016/j.ajo.2018.06.011	Fundus Autofluorescence Analysis of the Transition Zone in Choroideremia: Outcomes Following Gene Therapy	Two-Year Results After AAV2-Mediated Gene Therapy for Choroideremia: The Alberta Experience	https://www.ajo.com/article/S0002-9394(18)30290-3/fulltext	0	0	0	0	0	0	TRUE	0	0	0		2
2017	4	31313	10.1093/jac/dkw387	Patient and public understanding and knowledge of antimicrobial resistance and stewardship in a UK hospital: should public campaigns change focus?	Patient and public understanding and knowledge of antimicrobial resistance and stewardship in a UK hospital: should public campaigns change focus?	https://academic.oup.com/jac/article/72/1/311/2643144	0	1	0	1	1	1	TRUE	0	1	0		10
2017	4	32253	10.2967/jnumed.116.187203	Inter- and Intraobserver Agreement of F-18-FDG PET/CT Image Interpretation in Patients Referred for Assessment of Cardiac Sarcoidosis	Inter- and Intraobserver Agreement of F-18-FDG PET/CT Image Interpretation in Patients Referred for Assessment of Cardiac Sarcoidosis	http://jnm.snmjournals.org/content/58/8/1324.full.pdf+html	0	1	0	1	1	1	TRUE	0	1	1		2
2017	4	32622	10.1021/jacs.7b01212	Nickel Sequestration by the Host-Defense Protein Human Calprotectin	Nickel Sequestration by the Host-Defense Protein Human Calprotectin	https://pubs.acs.org/doi/pdf/10.1021/jacs.7b01212	0	0	0	0	0	1	FALSE	1	0	0		10
2017	4	32912	10.1016/S1473-3099(17)30324-9	Global outbreak of severe Mycobacterium chimaera disease after cardiac surgery: a molecular epidemiological study	Global outbreak of severe Mycobacterium chimaera disease after cardiac surgery: a molecular epidemiological study	https://www.thelancet.com/journals/laninf/article/PIIS1473-3099(17)30324-9/fulltext	0	0	0	0	0	0	TRUE	0	0	0		10
2017	4	32992	10.1016/j.mayocp.2016.12.015	Physical Activity and Sedentary Behavior in Breast and Colon Cancer Survivors Relative to Adults Without Cancer	Physical Activity and Sedentary Behavior in Breast and Colon Cancer Survivors Relative to Adults Without Cancer	https://api.research-repository.uwa.edu.au/portalfiles/portal/26431269/Shi_et_al._2017_Physical_Activity_and_Sedentary_Behavior_in_Breast_and_Colon_Cancer_Survivors_Relative_to_Adults_Without_Cancer.pdf	0	0	0	0	0	1	FALSE	1	0	0		3
2017	4	33025	10.1016/j.mcna.2017.06.009	Palliative Care for Cancer Survivors	Palliative Care for Cancer Survivors	https://www.ncbi.nlm.nih.gov/pmc/articles/PMC6467511/pdf/nihms888792.pdf	0	1	0	1	1	1	TRUE	0	1	0		3
2017	4	33101	10.1249/01.mss.0000518118.09800.14	The Effects of Aerobic Fitness on Sweating and Skin Blood Flow in Older Adults	The Effects of Aerobic Fitness on Sweating and Skin Blood Flow in Older Adults		0	1	0	1	1	0	FALSE	0	1	0		8
2017	4	33116	10.1016/j.metabol.2017.01.002	Circulating adiponectin levels in relation to carotid atherosclerotic plaque presence, ischemic stroke risk, and mortality: A systematic review and meta-analyses	Circulating adiponectin levels in relation to carotid atherosclerotic plaque presence, ischemic stroke risk, and mortality: A systematic review and meta-analyses	https://www.metabolismjournal.com/action/showPdf?pii=S0026-0495%2817%2930004-5	0	1	0	1	1	1	TRUE	0	1	0		3
2017	4	33286	10.1016/j.molmet.2017.06.009	Repletion of branched chain amino acids reverses mTORC1 signaling but not improved metabolism during dietary protein dilution	Repletion of branched chain amino acids reverses mTORC1 signaling but not improved metabolism during dietary protein dilution	https://reader.elsevier.com/reader/sd/pii/S2212877817303824?token=9EF63059F60EDB8021D0CB1240695F4B81023F817172381CEDFC57AADF64EE344FB1E642CCF998133A6FF3580CCA700E	0	1	0	1	1	1	TRUE	0	1	0		7
2017	4	33287	10.1016/j.molmet.2017.06.008	Dietary sugars, not lipids, drive hypothalamic inflammation	Dietary sugars, not lipids, drive hypothalamic inflammation	https://www.ncbi.nlm.nih.gov/pmc/articles/PMC5518723/pdf/main.pdf	0	1	0	1	1	1	TRUE	0	1	0		10
2017	4	33443	10.1177/1352458517731283	The effect of disease-modifying treatments on conversion to secondary progressive multiple sclerosis	The effect of disease-modifying treatments on conversion to secondary progressive multiple sclerosis	https://onlinelibrary.ectrims-congress.eu/ectrims/2017/ACTRIMS-ECTRIMS2017/202481/j.william.l.brown.the.effect.of.disease-modifying.treatments.on.conversion.to.html	0	1	0	1	1	1	TRUE	0	1	0		8
2017	4	33874	10.1080/09602011.2015.1077145	Attention following traumatic brain injury: Neuropsychological and driving simulator data, and association with sleep, sleepiness, and fatigue	Attention following traumatic brain injury: Neuropsychological and driving simulator data, and association with sleep, sleepiness, and fatigue	https://corpus.ulaval.ca/jspui/bitstream/20.500.11794/14381/1/Attention%20after%20TBI_Neuropsych%20Rehab_FINAL%20ACCEPTED.pdf	0	0	1	1	1	1	TRUE	0	1	0		3
2017	4	33964	10.1093/ntr/ntw171	Effects of Enactment of Legislative (Public) Smoking Bans on Voluntary Home Smoking Restrictions: A Review	Effects of Enactment of Legislative (Public) Smoking Bans on Voluntary Home Smoking Restrictions: A Review	https://www.ncbi.nlm.nih.gov/pmc/articles/PMC5234369/pdf/ntw171.pdf	0	1	0	1	1	1	TRUE	0	1	0		3
2017	4	34140	10.18632/oncotarget.14920	The HOTAIR, PRNCR1 and POLR2E polymorphisms are associated with cancer risk: a meta-analysis	The HOTAIR, PRNCR1 and POLR2E polymorphisms are associated with cancer risk: a meta-analysis	https://www.ncbi.nlm.nih.gov/pmc/articles/PMC5522144/pdf/oncotarget-08-43271.pdf	0	1	0	1	1	1	TRUE	0	1	0		10
2017	4	34679	10.1371/journal.pone.0173091	An association between decreasing incidence of invasive non-typhoidal salmonellosis and increased use of antiretroviral therapy, Gauteng Province, South Africa, 2003-2013	An association between decreasing incidence of invasive non-typhoidal salmonellosis and increased use of antiretroviral therapy, Gauteng Province, South Africa, 2003–2013	https://journals.plos.org/plosone/article?id=10.1371/journal.pone.0173091	0	1	0	1	1	1	TRUE	0	1	0		10
2017	4	35615	10.1093/sleepj/zsx050.1143	PRESENCE OF MELATONIN RHYTHM IN ACUTE MODERATE-SEVERE TRAUMATIC BRAIN INJURY DESPITE SEVERE SLEEP-WAKE DISTURBANCES	PRESENCE OF MELATONIN RHYTHM IN ACUTE MODERATE-SEVERE TRAUMATIC BRAIN INJURY DESPITE SEVERE SLEEP-WAKE DISTURBANCES	https://watermark.silverchair.com/zsx050.1143.pdf?token=AQECAHi208BE49Ooan9kkhW_Ercy7Dm3ZL_9Cf3qfKAc485ysgAAAqowggKmBgkqhkiG9w0BBwagggKXMIICkwIBADCCAowGCSqGSIb3DQEHATAeBglghkgBZQMEAS4wEQQMhC3O4hmcrqebEufzAgEQgIICXZYV-m6Visc0AkwnAkEUgFk0gjd5RX7sLjXN-IREZm2KmfdzdD1xYrisOKxIRcdOmro5OiuExIjs7XaD9HGk8XA-52Rsi7d9s2H0DdQSJ6Ww2SZNtHRfgdptWiVU0FLsReiGGmvCU8_O98E9a4kgn_-rvsKj0eMxrEKnVProQW7Fj_SunB9e0HaSJ65…	0	1	0	1	1	1	TRUE	0	1			8
2017	4	35694	10.1016/j.socscimed.2017.05.012	A method for understanding generic procurement of HIV medicines by developing countries with patent protection	A method for understanding generic procurement of HIV medicines by developing countries with patent protection	https://reader.elsevier.com/reader/sd/pii/S0277953617303064?token=BF79AF6A946A41EC9CC57A510749DD2B4EF113F78265BC50E25EFE466CE6AFC2B52ACE18374C13A0BE3B169A262D3BF5	0	0	0	0	0	0	TRUE	0	0	0		5
2017	4	35858	10.1186/s13643-017-0511-x	An investigation of the impact of using different methods for network metaanalysis: a protocol for an empirical evaluation	An investigation of the impact of using different methods for network metaanalysis: a protocol for an empirical evaluation	https://www.ncbi.nlm.nih.gov/pmc/articles/PMC5483272/pdf/13643_2017_Article_511.pdf	0	1	0	1	1	1	TRUE	0	1	0		7
2017	4	35867	10.1089/tmj.2017.0225	Who Uses eConsult? Investigating Physician Characteristics Associated with Usage (and Nonusage)	Who Uses eConsult? Investigating Physician Characteristics Associated with Usage (and Nonusage)	https://www.liebertpub.com/doi/pdf/10.1089/tmj.2017.0225	0	0	0	0	0	0	TRUE	0	0	1		9
2014	1	111	10.1016/j.addr.2014.09.009	Lessons from patient-derived xenografts for better in vitro modeling of human cancer	Lessons from patient-derived xenografts for better in vitro modeling of human cancer	https://www.sciencedirect.com/science/article/pii/S0169409X14002075?via%3Dihub	1	1	0	1	1	1	TRUE	0	1	1	There was one CIHR doctoral award; but there was also a regular CIHR funding, which negates it
2014	1	335	10.1152/ajpheart.00110.2014	High-throughput measurement of gap junctional intercellular communication	High-throughput measurement of gap junctional intercellular communication	http://amnl.mie.utoronto.ca/data/J107.pdf	1	1	0	1	1	1	TRUE	0	1	1
2014	1	355	10.1152/ajpregu.00462.2013	The subfornical organ: a novel site of action of cholecystokinin	The subfornical organ: a novel site of action of cholecystokinin	https://journals.physiology.org/doi/pdf/10.1152/ajpregu.00462.2013	1	1	0	1	1	1	TRUE	0	1	1
2014	1	418	10.1111/ajt.12874	Meeting Report: Consensus Recommendations for a Research Agenda in Exercise in Solid Organ Transplantation	Meeting Report: Consensus Recommendations for a Research Agenda in Exercise in Solid Organ Transplantation	https://onlinelibrary.wiley.com/doi/epdf/10.1111/ajt.12874	1	1	0	1	1	1	TRUE	0	1	1
2014	1	422	10.4269/ajtmh.13-0689	Short Report: Performance of Point-of-Care Diagnostics for Glucose, Lactate, and Hemoglobin in the Management of Severe Malaria in a Resource-Constrained Hospital in Uganda	Short Report: Performance of Point-of-Care Diagnostics for Glucose, Lactate, and Hemoglobin in the Management of Severe Malaria in a Resource-Constrained Hospital in Uganda	https://www.ncbi.nlm.nih.gov/pmc/articles/PMC3973500/pdf/tropmed-90-605.pdf	1	1	0	1	1	1	TRUE	0	1	1
2014	1	441	10.1021/ac5011684	Development of a Universal Metabolome-Standard Method for Long-Term LC-MS Metabolome Profiling and Its Application for Bladder Cancer Urine-Metabolite-Biomarker Discovery	Development of a Universal Metabolome-Standard Method for Long-Term LC-MS Metabolome Profiling and Its Application for Bladder Cancer Urine-Metabolite-Biomarker Discovery	https://pubs.acs.org/doi/10.1021/ac5011684	1	0	1	1	1	0	FALSE	0	1	1
2014	1	483	10.1370/afm.1677	Barriers to Implementation of Case Management for Patients With Dementia: A Systematic Mixed Studies Review	Barriers to Implementation of Case Management for Patients With Dementia: A Systematic Mixed Studies Review	https://www.ncbi.nlm.nih.gov/pmc/articles/PMC4157983/pdf/0120456.pdf	1	1	0	1	1	1	TRUE	0	1	1
2014	1	499	10.1093/annonc/mdt386	An update on a systematic review of the use of geriatric assessment for older adults in oncology	An update on a systematic review of the use of geriatric assessment for older adults in oncology	https://www.annalsofoncology.org/action/showPdf?pii=S0923-7534%2819%2936442-7	1	1	0	1	1	1	TRUE	0	1	1
2014	1	560	10.1128/AEM.02037-13	Assessment of Giardia and Cryptosporidium spp. as a Microbial Source Tracking Tool for Surface Water: Application in a Mixed-Use Watershed	Assessment of Giardia and Cryptosporidium spp. as a Microbial Source Tracking Tool for Surface Water: Application in a Mixed-Use Watershed	https://aem.asm.org/content/aem/80/8/2328.full-text.pdf	1	1	0	1	1	1	TRUE	0	1	1
2014	1	583	10.1139/apnm-2013-0526	Plasma amino acid profiles of breast cancer patients early in the trajectory of the disease differ from healthy comparison groups	Plasma amino acid profiles of breast cancer patients early in the trajectory of the disease differ from healthy comparison groups	https://www.nrcresearchpress.com/doi/pdf/10.1139/apnm-2013-0526	1	0	0	0	0	0	TRUE	0	0	1
2014	1	683	10.1016/j.atherosclerosis.2013.12.047	New and emerging regulators of intestinal lipoprotein secretion	New and emerging regulators of intestinal lipoprotein secretion	https://www.sciencedirect.com/science/article/pii/S0021915014000239	1	0	0	0	0	0	TRUE	0	0	1
2014	1	694	10.1002/aur.1426	A Systematic Literature Review of Emotion Regulation Measurement in Individuals With Autism Spectrum Disorder	A Systematic Literature Review of Emotion Regulation Measurement in Individuals With Autism Spectrum Disorder	https://onlinelibrary.wiley.com/doi/epdf/10.1002/aur.1426	1	1	0	1	1	1	TRUE	0	1	1
2014	1	698	10.1016/j.autneu.2013.12.006	Role of enteric neurotransmission in host defense and protection of the gastrointestinal tract	Role of enteric neurotransmission in host defense and protection of the gastrointestinal tract	https://www.ncbi.nlm.nih.gov/pmc/articles/PMC3944077/pdf/nihms551753.pdf	1	1	0	1	1	1	TRUE	0	1	1
2014	1	708	10.1007/s00395-014-0423-z	MicroRNA-144 is a circulating effector of remote ischemic preconditioning	MicroRNA-144 is a circulating effector of remote ischemic preconditioning	https://link.springer.com/content/pdf/10.1007/s00395-014-0423-z.pdf	1	0	1	1	1	0	FALSE	0	1	1
2014	1	793	10.1021/bi5004684	ATP-Induced Dimerization of the F0F1 epsilon Subunit from Bacillus PS3: A Hydrogen Exchange-Mass Spectrometry Study	ATP-Induced Dimerization of the F0F1 epsilon Subunit from Bacillus PS3: A Hydrogen Exchange-Mass Spectrometry Study	https://pubmed.ncbi.nlm.nih.gov/24870150/	1	0	0	0	0	0	TRUE	0	0	1
2014	1	816	10.1016/j.bbagrm.2014.08.008	Role of the OB-fold of RNA helicase A in the synthesis of HIV-1 RNA	Role of the OB-fold of RNA helicase A in the synthesis of HIV-1 RNA	https://reader.elsevier.com/reader/sd/pii/S1874939914002260?token=A3128A868A0C2794D28857EA4B994A45603C7BDAB4C582501259E3F44C8ACAC5043FEF7F9B924DCA9DFCEDB3C8FD2267	1	0	0	0	0	0	TRUE	0	0	1
2014	1	899	10.1186/s13293-014-0014-6	Estrogen receptor beta and truncated variants enhance the expression of transfected MMP-1 promoter constructs in response to specific mechanical loading	Estrogen receptor beta and truncated variants enhance the expression of transfected MMP-1 promoter constructs in response to specific mechanical loading	https://www.ncbi.nlm.nih.gov/pmc/articles/PMC4306124/pdf/s13293-014-0014-6.pdf	1	1	0	1	1	1	TRUE	0	1	1
2014	1	904	10.1242/bio.20147807	p600 regulates spindle orientation in apical neural progenitors and contributes to neurogenesis in the developing neocortex	p600 regulates spindle orientation in apical neural progenitors and contributes to neurogenesis in the developing neocortex	https://www.ncbi.nlm.nih.gov/pmc/articles/PMC4058081/pdf/bio-03-06-475.pdf	1	1	0	1	1	1	TRUE	0	1	1
2014	1	941	10.1155/2014/602832	Microencapsulated Bifidobacterium longum subsp infantis ATCC 15697 Favorably Modulates Gut Microbiota and Reduces Circulating Endotoxins in F344 Rats	Microencapsulated Bifidobacterium longum subsp infantis ATCC 15697 Favorably Modulates Gut Microbiota and Reduces Circulating Endotoxins in F344 Rats	https://www.ncbi.nlm.nih.gov/pmc/articles/PMC4055066/pdf/BMRI2014-602832.pdf	1	1	0	1	1	1	TRUE	0	1	1
2014	1	1013	10.1111/1471-0528.12678	Beta-Blockers increase the risk of being born small for gestational age or of being institutionalised during infancy	Beta-Blockers increase the risk of being born small for gestational age or of being institutionalised during infancy	https://obgyn.onlinelibrary.wiley.com/doi/epdf/10.1111/1471-0528.12678	1	1	0	1	1	0	FALSE	0	1	1
2014	1	1077	10.1186/1471-2121-15-29	IRE1 inhibition perturbs the unfolded protein response in a pancreatic beta-cell line expressing mutant proinsulin, but does not sensitize the cells to apoptosis	IRE1 inhibition perturbs the unfolded protein response in a pancreatic beta-cell line expressing mutant proinsulin, but does not sensitize the cells to apoptosis	https://bmcmolcellbiol.biomedcentral.com/track/pdf/10.1186/1471-2121-15-29	1	1	0	1	1	1	TRUE	0	1	1
2014	1	1093	10.1186/1471-2164-15-440	Whole-genome sequencing of Mesorhizobium huakuii 7653R provides molecular insights into host specificity and symbiosis island dynamics	Whole-genome sequencing of Mesorhizobium huakuii 7653R provides molecular insights into host specificity and symbiosis island dynamics	https://www.ncbi.nlm.nih.gov/pmc/articles/PMC4072884/pdf/12864_2013_Article_6156.pdf	1	1	0	1	1	1	TRUE	0	1	1
2014	1	1131	10.1186/1472-6963-14-362	Physiotherapy practice in the private sector: organizational characteristics and models	Physiotherapy practice in the private sector: organizational characteristics and models	https://bmchealthservres.biomedcentral.com/track/pdf/10.1186/1472-6963-14-362	1	1	0	1	1	1	TRUE	0	1	1
2014	1	1135	10.1186/1472-6963-14-454	You'll know when you're ready: a qualitative study exploring how patients decide when the time is right for joint replacement surgery	You'll know when you're ready: a qualitative study exploring how patients decide when the time is right for joint replacement surgery	https://bmchealthservres.biomedcentral.com/track/pdf/10.1186/1472-6963-14-454	1	1	0	1	1	1	TRUE	0	1	1
2014	1	1139	10.1186/1472-6963-14-223	The protocol for the Families First Edmonton trial (FFE): a randomized community-based trial to compare four service integration approaches for families with low-income	The protocol for the Families First Edmonton trial (FFE): a randomized community-based trial to compare four service integration approaches for families with low-income	https://www.ncbi.nlm.nih.gov/pmc/articles/PMC4060625/pdf/1472-6963-14-223.pdf	1	1	0	1	1	1	TRUE	0	1	1
2014	1	1194	10.1186/1471-2474-15-405	Reduced knee joint loading with lateral and medial wedge insoles for management of knee osteoarthritis: a protocol for a randomized controlled trial	Reduced knee joint loading with lateral and medial wedge insoles for management of knee osteoarthritis: a protocol for a randomized controlled trial	https://www.ncbi.nlm.nih.gov/pmc/articles/PMC4265477/pdf/12891_2014_Article_2343.pdf	1	1	0	1	1	1	TRUE	0	1	1
2014	1	1212	10.1186/s12912-014-0049-3	Unmet support needs of early-onset dementia family caregivers: a mixed-design study	Unmet support needs of early-onset dementia family caregivers: a mixed-design study	https://www.ncbi.nlm.nih.gov/pmc/articles/PMC4279790/pdf/12912_2014_Article_49.pdf	1	1	0	1	1	1	TRUE	0	1	1
2014	1	1223	10.1186/1471-2431-14-37	DO IT Trial: vitamin D Outcomes and Interventions in Toddlers - a TARGet Kids! randomized controlled trial	DO IT Trial: vitamin D Outcomes and Interventions in Toddlers - a TARGet Kids! randomized controlled trial	https://link.springer.com/content/pdf/10.1186/1471-2431-14-37.pdf	1	1	0	1	1	1	TRUE	0	1	1
2014	1	1254	10.1186/1471-2458-14-150	Associations between socioeconomic, parental and home environment factors and fruit and vegetable consumption of children in grades five and six in British Columbia, Canada	Associations between socioeconomic, parental and home environment factors and fruit and vegetable consumption of children in grades five and six in British Columbia, Canada	https://bmcpublichealth.biomedcentral.com/track/pdf/10.1186/1471-2458-14-150	1	1	0	1	1	1	TRUE	0	1	1
2014	1	1256	10.1186/1471-2458-14-1082	Mobile health, exercise and metabolic risk: a randomized controlled trial	Mobile health, exercise and metabolic risk: a randomized controlled trial	https://bmcpublichealth.biomedcentral.com/track/pdf/10.1186/1471-2458-14-1082	1	1	0	1	1	1	TRUE	0	1	1
2014	1	1352	10.1136/bmj.g226	Contralateral mastectomy and survival after breast cancer in carriers of BRCA1 and BRCA2 mutations: retrospective analysis	Contralateral mastectomy and survival after breast cancer in carriers of BRCA1 and BRCA2 mutations: retrospective analysis	https://www.ncbi.nlm.nih.gov/pmc/articles/PMC3921438/	1	1	0	1	1	1	TRUE	0	1	1
2014	1	1361	10.1136/bmj.g4539	Subgroup analyses in randomised controlled trials: cohort study on trial protocols and journal publications	Subgroup analyses in randomised controlled trials: cohort study on trial protocols and journal publications	https://www.bmj.com/content/bmj/349/bmj.g4539.full.pdf	1	1	0	1	1	1	TRUE	0	1	1
2014	1	1367	10.1016/j.bone.2013.11.006	Transglutaminase activity arising from Factor XIIIA is required for stabilization and conversion of plasma fibronectin into matrix in osteoblast cultures	Transglutaminase activity arising from Factor XIIIA is required for stabilization and conversion of plasma fibronectin into matrix in osteoblast cultures	https://reader.elsevier.com/reader/sd/pii/S8756328213004420?token=7709D4634392BB3879B5E7EA10A8FCBBEFC4CFF305CB8E2876CF284CDC26278952A16AFF48E64FB45451CBD88E718D3C	1	0	0	0	0	0	TRUE	0	0	1	(Published first online in 2013)
2014	1	1415	10.1089/brain.2013.0178	Frontal Lobe Epilepsy Alters Functional Connections Within the Brain's Motor Network: A Resting-State fMRI Study	Frontal Lobe Epilepsy Alters Functional Connections Within the Brain's Motor Network: A Resting-State fMRI Study	https://www.ncbi.nlm.nih.gov/pmc/articles/PMC3961790/pdf/brain.2013.0178.pdf	1	1	0	1	1	1	TRUE	0	1	1
2014	1	1490	10.1111/bph.12536	Impact of intracellular domain flexibility upon properties of activated human 5-HT3 receptors	Impact of intracellular domain flexibility upon properties of activated human 5-HT3 receptors	https://www.ncbi.nlm.nih.gov/pmc/articles/PMC3966743/pdf/bph0171-1617.pdf	1	1	0	1	1	1	TRUE	0	1	1
2014	1	1571	10.1016/j.jcjd.2014.01.005	Weight Cycling and Depressive Symptoms in Diabetes: A Community-Based Study of Adults with Type 2 Diabetes Mellitus in Quebec	Weight Cycling and Depressive Symptoms in Diabetes: A Community-Based Study of Adults with Type 2 Diabetes Mellitus in Quebec	https://www.canadianjournalofdiabetes.com/article/S1499-2671(14)00041-0/fulltext	1	0	0	0	0	0	TRUE	0	0	1
2014	1	1574	10.1016/j.jcjd.2013.12.003	Nurses' Perception and Comfort Level with Diabetes Management Practices in Long-Term Care	Nurses' Perception and Comfort Level with Diabetes Management Practices in Long-Term Care	https://reader.elsevier.com/reader/sd/pii/S1499267113014664?token=C547AC7AB215F180B0CF2E597DC5D6B5C275E6BA709EBC5BC33D2DDB4D811BD276C8D8CB122EA9538EF35954257F3D90	1	0	0	0	0	0	TRUE	0	0	1
2014	1	1595	10.1155/2014/514164	Correlates of illness severity in infectious mononucleosis	Correlates of illness severity in infectious mononucleosis	https://tspace.library.utoronto.ca/bitstream/1807/81643/2/CJIDMM.2014.514164.pdf	1	1	0	1	1	1	TRUE	0	1	1
2014	1	1605	10.1177/084456211404600106	Designing Tailored Messages About Smoking and Breast Cancer: A Focus Group Study With Youthgarfiel;d11	Designing Tailored Messages About Smoking and Breast Cancer: A Focus Group Study With Youth	https://cjnr.archive.mcgill.ca/article/view/2439/2433	1	1	0	1	1	1	TRUE	0	1	1	Not available on journal website (August 26, 2020)
2014	1	1638	10.1177/070674371405901205	Neurocognitive Functioning in Overweight and Obese Patients With Bipolar Disorder: Data From the Systematic Treatment Optimization Program for Early Mania (STOP-EM)	Neurocognitive Functioning in Overweight and Obese Patients With Bipolar Disorder: Data From the Systematic Treatment Optimization Program for Early Mania (STOP-EM)	https://www.ncbi.nlm.nih.gov/pmc/articles/PMC4304583/pdf/cjp-2014-vol59-december-639-648.pdf	1	1	0	1	1	1	TRUE	0	1	1
2014	1	1639	10.1177/070674371405901009	Time Trends in Medically Serious Suicide-Related Behaviours in Boys and Girls	Time Trends in Medically Serious Suicide-Related Behaviours in Boys and Girls	https://www.ncbi.nlm.nih.gov/pmc/articles/PMC4197790/pdf/cjp-2014-vol59-october-556-560.pdf	1	1	0	1	1	1	TRUE	0	1	1
2014	1	1645	10.1002/cjs.11207	Response-dependent two-phase sampling designs for biomarker studies	Response-dependent two-phase sampling designs for biomarker studies	https://onlinelibrary.wiley.com/doi/abs/10.1002/cjs.11207	1	0	1	1	1	1	TRUE	0	1	1
2014	1	1651	10.1503/cmaj.140703	Recommendations on screening for prostate cancer with the prostate-specific antigen test	Recommendations on screening for prostate cancer with the prostate-specific antigen test	https://www.ncbi.nlm.nih.gov/pmc/articles/PMC4216256/pdf/1861225.pdf	1	1	0	1	1	1	TRUE	0	1	1
2014	1	1667	10.1503/cmaj.131650	Pregnancy and the risk of a traffic crash	Pregnancy and the risk of a traffic crash	https://www.ncbi.nlm.nih.gov/pmc/articles/PMC4081196/pdf/1860742.pdf	1	1	0	1	1	1	TRUE	0	1	1
2014	1	1685	10.1155/2014/609217	Impact of excessive daytime sleepiness on the safety and health of farmers in Saskatchewan	Impact of excessive daytime sleepiness on the safety and health of farmers in Saskatchewan	https://www.hindawi.com/journals/crj/2014/609217/	1	1	0	1	1	1	TRUE	0	1	1
2014	1	1736	10.1097/NCC.0b013e3182813972	Identification and Evaluation of the Salient Physical Activity Beliefs of Colorectal Cancer Survivors	Identification and Evaluation of the Salient Physical Activity Beliefs of Colorectal Cancer Survivors	https://journals.lww.com/cancernursingonline/Abstract/2014/01000/Identification_and_Evaluation_of_the_Salient.4.aspx	1	0	0	0	0	0	TRUE	0	0	1
2014	1	1741	10.1158/0008-5472.CAN-14-0957	Antimetastatic Effects of Blocking PD-1 and the Adenosine A2A Receptor	Antimetastatic Effects of Blocking PD-1 and the Adenosine A2A Receptor	https://cancerres.aacrjournals.org/content/74/14/3652	1	1	0	1	1	1	TRUE	0	1	1
2014	1	1749	10.1158/0008-5472.CAN-13-2351	LRH-1 Governs Vital Transcriptional Programs in Endocrine-Sensitive and -Resistant Breast Cancer Cells	LRH-1 Governs Vital Transcriptional Programs in Endocrine-Sensitive and -Resistant Breast Cancer Cells	https://cancerres.aacrjournals.org/content/canres/early/2014/02/11/0008-5472.CAN-13-2351.full.pdf	1	1	0	1	1	1	TRUE	0	1	1
2014	1	1792	10.1159/000353094	Reproducibility and Diagnostic Outcomes of Two Visual-Tactile Criteria Used by Dentists to Assess Caries Lesion Activity: A Cross-Over Study	Reproducibility and Diagnostic Outcomes of Two Visual-Tactile Criteria Used by Dentists to Assess Caries Lesion Activity: A Cross-Over Study	https://www.karger.com/Article/Abstract/353094	1	0	0	0	0	0	TRUE	0	0	1
2014	1	1871	10.1016/j.celrep.2014.09.026	Sox17-Mediated XEN Cell Conversion Identifies Dynamic Networks Controlling Cell-Fate Decisions in Embryo-Derived Stem Cells	Sox17-Mediated XEN Cell Conversion Identifies Dynamic Networks Controlling Cell-Fate Decisions in Embryo-Derived Stem Cells	https://www.cell.com/action/showPdf?pii=S2211-1247%2814%2900809-2	1	1	0	1	1	1	TRUE	0	1	1
2014	1	1919	10.1016/j.cellsig.2014.05.004	Structural basis of Rad53 kinase activation by dimerization and activation segment exchange	Structural basis of Rad53 kinase activation by dimerization and activation segment exchange	https://reader.elsevier.com/reader/sd/pii/S0898656814001740?token=EFF1BE6046390935B4F4FA045F3052F0905F4BE57C96ABDD99EF7B2268BC1616FE485112CA5348D17A959A5DD65E4910	1	0	0	0	0	0	TRUE	0	0	1
2014	1	1934	10.1159/000368887	How Can You Mend a Broken Brain? - Neurorestorative Approaches to Stroke Recovery	How Can You Mend a Broken Brain? - Neurorestorative Approaches to Stroke Recovery	https://www.karger.com/Article/Pdf/368887	1	1	0	1	1	1	TRUE	0	1	1
2014	1	2011	10.1161/CIRCULATIONAHA.113.006641	Cellular and Molecular Mechanisms of Atrial Arrhythmogenesis in Patients With Paroxysmal Atrial Fibrillation	Cellular and Molecular Mechanisms of Atrial Arrhythmogenesis in Patients With Paroxysmal Atrial Fibrillation	https://www.ahajournals.org/doi/10.1161/CIRCULATIONAHA.113.006641	1	1	0	1	1	1	TRUE	0	1	1
2014	1	2014	10.1002/14651858.CD004236.pub3	EMLA and Amethocaine for reduction of children's pain associated with needle insertion (Withdrawn)	EMLA and Amethocaine for reduction of children's pain associated with needle insertion (Withdrawn)	https://www.cochranelibrary.com/cdsr/doi/10.1002/14651858.CD004236.pub3/pdf/full	1	1	0	1	1	1	TRUE	0	1	1
2014	1	2019	10.1161/CIRCULATIONAHA.113.003019	Role of Small-Conductance Calcium-Activated Potassium Channels in Atrial Electrophysiology and Fibrillation in the Dog	Role of Small-Conductance Calcium-Activated Potassium Channels in Atrial Electrophysiology and Fibrillation in the Dog	https://www.ahajournals.org/doi/epub/10.1161/CIRCULATIONAHA.113.003019	1	1	0	1	1	1	TRUE	0	1	1
2014	1	2021	10.1161/CIRCULATIONAHA.114.010633	Trends in Short- and Long-Term Survival Among Out-of-Hospital Cardiac Arrest Patients Alive at Hospital Arrival	Trends in Short- and Long-Term Survival Among Out-of-Hospital Cardiac Arrest Patients Alive at Hospital Arrival	https://www.ahajournals.org/doi/epub/10.1161/CIRCULATIONAHA.114.010633	1	1	0	1	1	1	TRUE	0	1	1
2014	1	2025	10.1161/CIRCULATIONAHA.114.007405	Apolipoprotein A-I Mimetic Peptide 4F Rescues Pulmonary Hypertension by Inducing MicroRNA-193-3p	Apolipoprotein A-I Mimetic Peptide 4F Rescues Pulmonary Hypertension by Inducing MicroRNA-193-3p	https://www.ncbi.nlm.nih.gov/pmc/articles/PMC4194270/pdf/nihms606672.pdf	1	1	0	1	1	1	TRUE	0	1	1
2014	1	2035	10.1161/CIRCRESAHA.114.301621	PCSK9: A Key Modulator of Cardiovascular Health	PCSK9: A Key Modulator of Cardiovascular Health	https://www.ahajournals.org/doi/epub/10.1161/CIRCRESAHA.114.301621	1	1	0	1	1	1	TRUE	0	1	1
2014	1	2085	10.1111/cea.12330	T cell-mediated induction of thymic stromal lymphopoietin in differentiated human primary bronchial epithelial cells	T cell-mediated induction of thymic stromal lymphopoietin in differentiated human primary bronchial epithelial cells	https://onlinelibrary.wiley.com/doi/epdf/10.1111/cea.12330	1	0	0	0	0	0	TRUE	0	0	1
2014	1	2090	10.1111/cei.12404	T helper type 2-polarized invariant natural killer T cells reduce disease severity in acute intra-abdominal sepsis	T helper type 2-polarized invariant natural killer T cells reduce disease severity in acute intra-abdominal sepsis	https://onlinelibrary.wiley.com/doi/epdf/10.1111/cei.12404	1	1	0	1	1	1	TRUE	0	1	1
2014	1	2118	10.1016/j.clinbiomech.2014.04.004	Gait adaptation during walking on an inclined pathway following spinal cord injury	Gait adaptation during walking on an inclined pathway following spinal cord injury	https://www.sciencedirect.com/science/article/pii/S0268003314000862	1	0	0	0	0	0	TRUE	0	0	1
2014	1	2162	10.2147/CIA.S57832	Comparing telehealth-based and clinic-based group cognitive behavioral therapy for adults with depression and anxiety: a pilot study	Comparing telehealth-based and clinic-based group cognitive behavioral therapy for adults with depression and anxiety: a pilot study	https://www.ncbi.nlm.nih.gov/pmc/articles/PMC4019624/pdf/cia-9-765.pdf	1	1	0	1	1	1	TRUE	0	1	1
2014	1	2188	10.1016/j.clinph.2013.09.011	Determining optimal rTMS parameters through changes in cortical inhibition	Determining optimal rTMS parameters through changes in cortical inhibition	https://www.sciencedirect.com/science/article/pii/S1388245713010705	1	0	0	0	0	0	TRUE	0	0	1
2014	1	2203	10.1186/1559-0275-11-27	Identification of psoriatic arthritis mediators in synovial fluid by quantitative mass spectrometry	Identification of psoriatic arthritis mediators in synovial fluid by quantitative mass spectrometry	https://www.ncbi.nlm.nih.gov/pmc/articles/PMC4108225/pdf/1559-0275-11-27.pdf	1	1	0	1	1	1	TRUE	0	1	1
2014	1	2256	10.1080/10255842.2012.717268	Intercellular communication via gap junctions affected by mechanical load in the bovine annulus fibrosus	Intercellular communication via gap junctions affected by mechanical load in the bovine annulus fibrosus	https://www-tandfonline-com.proxy.queensu.ca/doi/full/10.1080/10255842.2012.717268	1	0	0	0	0	0	TRUE	0	0	1
2014	1	2282	10.1097/CCM.0000000000000146	The Effects of Different IV Fat Emulsions on Clinical Outcomes in Critically Ill Patients*	The Effects of Different IV Fat Emulsions on Clinical Outcomes in Critically Ill Patients*	https://journals.lww.com/ccmjournal/Abstract/2014/05000/The_Effects_of_Different_IV_Fat_Emulsions_on.18.aspx	1	0	0	0	0	0	TRUE	0	0	1
2014	1	2309	10.2174/1567205011666140505111354	Early Detection of Cerebral Glucose Uptake Changes in the 5XFAD Mouse	Early Detection of Cerebral Glucose Uptake Changes in the 5XFAD Mouse	https://www.ncbi.nlm.nih.gov/pmc/articles/PMC4082185/pdf/CAR-11-450.pdf	1	1	0	1	1	1	TRUE	0	1	1
2014	1	2330	10.1007/s11886-014-0529-9	Evidence Relating Sodium Intake to Blood Pressure and CVD	Evidence Relating Sodium Intake to Blood Pressure and CVD	https://link.springer.com/content/pdf/10.1007/s11886-014-0529-9.pdf	1	0	1	1	1	0	FALSE	0	1	1
2014	1	2373	10.1097/MED.0000000000000049	Treatment options for low high-density lipoproteins	Treatment options for low high-density lipoproteins	https://www.readcube.com/articles/10.1097/MED.0000000000000049	1	0	0	0	0	0	TRUE	0	0	1
2014	1	2434	10.1016/j.jcyt.2013.11.008	Human mesenchymal stromal cells transiently increase cytokine production by activated T cells before suppressing T-cell proliferation: effect of interferon-gamma and tumor necrosis factor-alpha stimulation	Human mesenchymal stromal cells transiently increase cytokine production by activated T cells before suppressing T-cell proliferation: effect of interferon-gamma and tumor necrosis factor-alpha stimulation	https://www.celltherapyjournal.org/action/showPdf?pii=S1465-3249%2813%2900781-0	1	1	0	1	1	1	TRUE	0	1	1
2014	1	2438	10.1016/j.jcyt.2014.03.004	Heterotopic bone formation derived from multipotent stromal cells is not inhibited in aged mice	Heterotopic bone formation derived from multipotent stromal cells is not inhibited in aged mice	https://www.isct-cytotherapy.org/article/S1465-3249(14)00544-1/fulltext	1	0	0	0	0	0	TRUE	0	0	1	There was an additional CIHR student fellowship
2014	1	2494	10.1111/dmcn.12472	He does not see himself as being different': the perspectives of children and caregivers on relevant areas of functioning in cerebral palsy	He does not see himself as being different': the perspectives of children and caregivers on relevant areas of functioning in cerebral palsy	https://onlinelibrary.wiley.com/doi/epdf/10.1111/dmcn.12472	1	1	0	1	1	0	FALSE	0	1	1	There was an additional doctoral research award
2014	1	2522	10.2337/db13-1121	Glycoprotein 130 Receptor Signaling Mediates alpha-Cell Dysfunction in a Rodent Model of Type 2 Diabetes	Glycoprotein 130 Receptor Signaling Mediates alpha-Cell Dysfunction in a Rodent Model of Type 2 Diabetes	https://diabetes.diabetesjournals.org/content/63/9/2984.full-text.pdf	1	1	0	1	1	1	TRUE	0	1	1
2014	1	2524	10.2337/db14-0548	Hepatic ABCA1 Expression Improves beta-Cell Function and Glucose Tolerance	Hepatic ABCA1 Expression Improves beta-Cell Function and Glucose Tolerance	https://diabetes.diabetesjournals.org/content/63/12/4076	1	1	0	1	1	1	TRUE	0	1	1
2014	1	2532	10.2337/dc14-1529	Each Degree of Glucose Intolerance in Pregnancy Predicts Distinct Trajectories of beta-Cell Function, Insulin Sensitivity, and Glycemia in the First 3 Years Postpartum	Each Degree of Glucose Intolerance in Pregnancy Predicts Distinct Trajectories of beta-Cell Function, Insulin Sensitivity, and Glycemia in the First 3 Years Postpartum	https://care.diabetesjournals.org/content/37/12/3262.full-text.pdf	1	1	0	1	1	1	TRUE	0	1	1
2014	1	2675	10.1177/1754073914534478	An Evolutionary Approach to Understanding Distinct Emotions	An Evolutionary Approach to Understanding Distinct Emotions	https://journals.sagepub.com/doi/10.1177/1754073914534478	1	0	1	1	1	0	FALSE	0	1	1
2014	1	2705	10.1210/en.2013-2128	Isolation and Immortalization of MIP-GFP Neurons From the Hypothalamus	Isolation and Immortalization of MIP-GFP Neurons From the Hypothalamus	https://watermark.silverchair.com/endo2314.pdf?token=AQECAHi208BE49Ooan9kkhW_Ercy7Dm3ZL_9Cf3qfKAc485ysgAAApUwggKRBgkqhkiG9w0BBwagggKCMIICfgIBADCCAncGCSqGSIb3DQEHATAeBglghkgBZQMEAS4wEQQMjDXO4tQz3mpiqaB3AgEQgIICSGCkS68oCQk715fFSw4rPXUHVmdFVymzFpjHiJrtfy5jhe30pMZxiHBtV1qjKDd3clBSQTiJ3XvdsRqOupKZnkQQW7--OrMA3tmwF149itEpO9P_MIqgRaf8WeiaRBmay2VAyf5wwnBj2dKpJ-E6LYsXni_FpItDVtWATvFBrAFYTeAhdUAdo9rPAS-hRa…	1	1	0	1	1	1	TRUE	0	1	1
2014	1	2719	10.1016/j.envint.2014.01.002	Presence of other allergic disease modifies the effect of early childhood traffic-related air pollution exposure on asthma prevalence	Presence of other allergic disease modifies the effect of early childhood traffic-related air pollution exposure on asthma prevalence	https://www.sciencedirect.com/science/article/pii/S0160412014000063?via%3Dihub	1	0	0	0	0	0	TRUE	0	0	1
2014	1	2856	10.1111/ejn.12748	Greater sensitivity to novelty in rats is associated with increased motor impulsivity following repeated exposure to a stimulating environment: implications for the etiology of impulse control deficits	Greater sensitivity to novelty in rats is associated with increased motor impulsivity following repeated exposure to a stimulating environment: implications for the etiology of impulse control deficits	https://onlinelibrary.wiley.com/doi/epdf/10.1111/ejn.12748	1	0	0	0	0	0	TRUE	0	0	1
2014	1	2872	10.1007/s00431-013-2122-4	Influence of mask type and mask position on the effectiveness of bag-mask ventilation in a neonatal manikin	Influence of mask type and mask position on the effectiveness of bag-mask ventilation in a neonatal manikin	https://link.springer.com/content/pdf/10.1007/s00431-013-2122-4.pdf	1	0	0	0	0	0	TRUE	0	0	1
2014	1	2920	10.1016/j.yexcr.2014.03.010	Integrins in periodontal disease	Integrins in periodontal disease	https://reader.elsevier.com/reader/sd/pii/S0014482714001268?token=DEA6134D82CB448EEE80F9A7BDB02407C195A09E6E5DAA119470FD6AC9AB14BC189C5475382044ECC94AD757FF9B0E2F	1	0	0	0	0	0	TRUE	0	0	1
2014	1	3039	10.1016/j.fertnstert.2013.10.001	Follicle number, not assessments of the ovarian stroma, represents the best ultrasonographic marker of polycystic ovary syndrome	Follicle number, not assessments of the ovarian stroma, represents the best ultrasonographic marker of polycystic ovary syndrome	https://www.ncbi.nlm.nih.gov/pmc/articles/PMC4033910/pdf/nihms583880.pdf	1	1	0	1	1	1	TRUE	0	1	1
2014	1	3066	10.3389/fnagi.2014.00183	Genetic variation modifies risk for neurodegeneration based on biomarker status	Genetic variation modifies risk for neurodegeneration based on biomarker status	https://www.ncbi.nlm.nih.gov/pmc/articles/PMC4121544/pdf/fnagi-06-00183.pdf	1	1	0	1	1	1	TRUE	0	1	1
2014	1	3073	10.3389/fnbeh.2014.00432	Impulsive actions and choices in laboratory animals and humans: effects of high vs. low dopamine states produced by systemic treatments given to neurologically intact subjects	Impulsive actions and choices in laboratory animals and humans: effects of high vs. low dopamine states produced by systemic treatments given to neurologically intact subjects	https://www.ncbi.nlm.nih.gov/pmc/articles/PMC4274964/pdf/fnbeh-08-00432.pdf	1	1	0	1	1	1	TRUE	0	1	1
2014	1	3118	10.3389/fnhum.2014.00294	Music as a mnemonic to learn gesture sequences in normal aging and Alzheimer's disease	Music as a mnemonic to learn gesture sequences in normal aging and Alzheimer's disease	https://www.ncbi.nlm.nih.gov/pmc/articles/PMC4026693/pdf/fnhum-08-00294.pdf	1	1	0	1	1	1	TRUE	0	1	1
2014	1	3153	10.3389/fneur.2014.00137	Eye movement measurement in diagnostic assessment of disorders of consciousness	Eye movement measurement in diagnostic assessment of disorders of consciousness	https://www.ncbi.nlm.nih.gov/pmc/articles/PMC4114324/pdf/fneur-05-00137.pdf	1	1	0	1	1	1	TRUE	0	1	1
2014	1	3180	10.3389/fphys.2013.00404	Phosphoinositide regulation of inward rectifier potassium (Kir) channels	Phosphoinositide regulation of inward rectifier potassium (Kir) channels	https://www.ncbi.nlm.nih.gov/pmc/articles/PMC3884141/pdf/fphys-04-00404.pdf	1	1	0	1	1	1	TRUE	0	1	1
2014	1	3185	10.3389/fnsys.2014.00008	Effects of age-related hearing loss and background noise on neuromagnetic activity from auditory cortex	Effects of age-related hearing loss and background noise on neuromagnetic activity from auditory cortex	https://www.ncbi.nlm.nih.gov/pmc/articles/PMC3907769/pdf/fnsys-08-00008.pdf	1	1	0	1	1	1	TRUE	0	1	1
2014	1	3186	10.3389/fnsys.2014.00021	How age and linguistic competence alter the interplay of perceptual and cognitive factors when listening to conversations in a noisy environment	How age and linguistic competence alter the interplay of perceptual and cognitive factors when listening to conversations in a noisy environment	https://www.ncbi.nlm.nih.gov/pmc/articles/PMC3933794/pdf/fnsys-08-00021.pdf	1	1	0	1	1	1	TRUE	0	1	1
2014	1	3202	10.2217/FVL.14.91	Human papillomavirus vaccination for men: advancing policy and practice	Human papillomavirus vaccination for men: advancing policy and practice	https://www.futuremedicine.com/doi/10.2217/fvl.14.91	1	0	1	1	1	0	FALSE	0	1	1
2014	1	3208	10.1534/g3.113.010199	Phenotypic Analysis of a Family of Transcriptional Regulators, the Zinc Cluster Proteins, in the Human Fungal Pathogen Candida glabrata	Phenotypic Analysis of a Family of Transcriptional Regulators, the Zinc Cluster Proteins, in the Human Fungal Pathogen Candida glabrata	https://www.ncbi.nlm.nih.gov/pmc/articles/PMC4025492/pdf/931.pdf	1	1	0	1	1	1	TRUE	0	1	1
2014	1	3211	10.1016/j.gaitpost.2013.12.008	Center of pressure velocity reflects body acceleration rather than body velocity during quiet standing	Center of pressure velocity reflects body acceleration rather than body velocity during quiet standing	https://www.sciencedirect.com/science/article/pii/S0966636213007030?via%3Dihub	1	0	0	0	0	0	TRUE	0	0	1
2014	1	3287	10.1534/genetics.113.158949	The Anaphase Promoting Complex Regulates Yeast Lifespan and rDNA Stability by Targeting Fob1 for Degradation	The Anaphase Promoting Complex Regulates Yeast Lifespan and rDNA Stability by Targeting Fob1 for Degradation	https://www.ncbi.nlm.nih.gov/pmc/articles/PMC3948801/pdf/693.pdf	1	1	0	1	1	1	TRUE	0	1	1
2014	1	3391	10.1037/a0033718	Perceived Racial Discrimination and Hypertension: A Comprehensive Systematic Review	Perceived Racial Discrimination and Hypertension: A Comprehensive Systematic Review	https://www.ncbi.nlm.nih.gov/pmc/articles/PMC5756074/pdf/nihms6734.pdf	1	1	0	1	1	1	TRUE	0	1	1	one CIHR award was for students
2014	1	3462	10.1007/s00439-013-1363-7	Unraveling the complex genetic model for cystic fibrosis: pleiotropic effects of modifier genes on early cystic fibrosis-related morbidities	Unraveling the complex genetic model for cystic fibrosis: pleiotropic effects of modifier genes on early cystic fibrosis-related morbidities	https://link.springer.com/content/pdf/10.1007/s00439-013-1363-7.pdf	1	0	0	0	0	0	TRUE	0	0	1
2014	1	3488	10.1093/hmg/ddu372	SUCLG2 identified as both a determinator of CSF A beta(1-42) levels and an attenuator of cognitive decline in Alzheimer's disease	SUCLG2 identified as both a determinator of CSF A beta(1-42) levels and an attenuator of cognitive decline in Alzheimer's disease	https://www.ncbi.nlm.nih.gov/pmc/articles/PMC4240204/pdf/ddu372.pdf	1	1	0	1	1	1	TRUE	0	1	1
2014	1	3584	10.1111/imr.12168	Functional dynamics of Foxp3(+) regulatory T cells in mice and humans	Functional dynamics of Foxp3(+) regulatory T cells in mice and humans	https://onlinelibrary.wiley.com/doi/epdf/10.1111/imr.12168	1	0	0	0	0	0	TRUE	0	0	1
2014	1	3652	10.1136/injuryprev-2013-041016	Economic burden of time lost due to injury in NHL hockey players	Economic burden of time lost due to injury in NHL hockey players	https://injuryprevention.bmj.com/content/20/5/347	1	0	0	0	0	1	FALSE	1	1	1
2014	1	3653	10.1136/injuryprev-2012-040721	What features of images affect parents' appraisal of safety messages? Examining images from the A Million Messages programme in Canada	What features of images affect parents' appraisal of safety messages? Examining images from the A Million Messages programme in Canada	https://injuryprevention.bmj.com/content/20/1/16	1	0	0	0	0	0	TRUE	0	0	1	(Published first online in 2013)
2014	1	3730	10.3390/ijerph110201803	A Population-Based Case-Control Study of Drinking-Water Nitrate and Congenital Anomalies Using Geographic Information Systems ( GIS) to Develop Individual-Level Exposure Estimates	A Population-Based Case-Control Study of Drinking-Water Nitrate and Congenital Anomalies Using Geographic Information Systems ( GIS) to Develop Individual-Level Exposure Estimates	https://www.mdpi.com/1660-4601/11/2/1803/pdf	1	1	0	1	1	1	TRUE	0	1	1
2014	1	3734	10.1093/ije/dyt003	Cohort Profile: The Promotion of Breastfeeding Intervention Trial (PROBIT)	Cohort Profile: The Promotion of Breastfeeding Intervention Trial (PROBIT)	https://academic.oup.com/ije/article/43/3/679/757449	1	1	0	1	1	1	TRUE	0	1	1
2014	1	3853	10.4161/isl.29221	Morphological assessment of pancreatic islet hormone content following aerobic exercise training in rats with poorly controlled Type 1 diabetes mellitus	Morphological assessment of pancreatic islet hormone content following aerobic exercise training in rats with poorly controlled Type 1 diabetes mellitus	https://www.ncbi.nlm.nih.gov/pmc/articles/PMC4594201/pdf/isl-6-0.pdf	1	1	0	1	1	1	TRUE	0	1	1
2014	1	3916	10.1111/jjns.12022	Challenges associated with delivering education to patients after heart surgery	Challenges associated with delivering education to patients after heart surgery	https://onlinelibrary.wiley.com/doi/epdf/10.1111/jjns.12022	1	1	0	1	1	0	FALSE	0	1	1
2014	1	3924	10.2196/resprot.4031	A Telehealth Intervention Using Nintendo Wii Fit Balance Boards and iPads to Improve Walking in Older Adults With Lower Limb Amputation (Wii.n.Walk): Study Protocol for a Randomized Controlled Trial	A Telehealth Intervention Using Nintendo Wii Fit Balance Boards and iPads to Improve Walking in Older Adults With Lower Limb Amputation (Wii.n.Walk): Study Protocol for a Randomized Controlled Trial	https://www.ncbi.nlm.nih.gov/pmc/articles/PMC4376145/	1	1	0	1	1	1	TRUE	0	1	1
2014	1	3967	10.3233/JAD-140051	Visuomotor Impairments in Older Adults at Increased Alzheimer's Disease Risk	Visuomotor Impairments in Older Adults at Increased Alzheimer's Disease Risk	https://content.iospress.com/download/journal-of-alzheimers-disease/jad140051?id=journal-of-alzheimers-disease%2Fjad140051	1	1	0	1	1	0	FALSE	0	1	1
2014	1	4045	10.1074/jbc.M114.609644	Crystal Structure of the Middle East Respiratory Syndrome Coronavirus (MERS-CoV) Papain-like Protease Bound to Ubiquitin Facilitates Targeted Disruption of Deubiquitinating Activity to Demonstrate Its Role in Innate Immune Suppression	Crystal Structure of the Middle East Respiratory Syndrome Coronavirus (MERS-CoV) Papain-like Protease Bound to Ubiquitin Facilitates Targeted Disruption of Deubiquitinating Activity to Demonstrate Its Role in Innate Immune Suppression	https://www.ncbi.nlm.nih.gov/pmc/articles/PMC4263872/	1	1	0	1	1	1	TRUE	0	1	1
2014	1	4078	10.1074/jbc.M114.610782	Inter-domain Communication of Human Cystathionine beta-Synthase STRUCTURAL BASIS OF S-ADENOSYL-L-METHIONINE ACTIVATION	Inter-domain Communication of Human Cystathionine beta-Synthase STRUCTURAL BASIS OF S-ADENOSYL-L-METHIONINE ACTIVATION	https://www.ncbi.nlm.nih.gov/pmc/articles/PMC4276868/pdf/zbc36018.pdf	1	1	0	1	1	1	TRUE	0	1	1
2014	1	4099	10.1074/jbc.M114.568535	Suppression of the DHX9 Helicase Induces Premature Senescence in Human Diploid Fibroblasts in a p53-dependent Manner	Suppression of the DHX9 Helicase Induces Premature Senescence in Human Diploid Fibroblasts in a p53-dependent Manner	https://www.ncbi.nlm.nih.gov/pmc/articles/PMC4132785/pdf/zbc22798.pdf	1	1	0	1	1	1	TRUE	0	1	1
2014	1	4107	10.1074/jbc.M113.533638	Calcium Efflux Activity of Plasma Membrane Ca2+ ATPase-4 (PMCA4) Mediates Cell Cycle Progression in Vascular Smooth Muscle Cells	Calcium Efflux Activity of Plasma Membrane Ca2+ ATPase-4 (PMCA4) Mediates Cell Cycle Progression in Vascular Smooth Muscle Cells	https://www.jbc.org/content/289/10/7221.full.pdf?with-ds=yes	1	1	0	1	1	1	TRUE	0	1	1
2014	1	4116	10.1074/jbc.M114.547208	Collaborator of ARF (CARF) Regulates Proliferative Fate of Human Cells by Dose-dependent Regulation of DNA Damage Signaling	Collaborator of ARF (CARF) Regulates Proliferative Fate of Human Cells by Dose-dependent Regulation of DNA Damage Signaling	https://www.ncbi.nlm.nih.gov/pmc/articles/PMC4140265/pdf/zbc18258.pdf	1	1	0	1	1	1	TRUE	0	1	1
2014	1	4127	10.1074/jbc.M114.561514	Mitochondrial tRNA 5'-Editing in Dictyostelium discoideum and Polysphondylium pallidum	Mitochondrial tRNA 5'-Editing in Dictyostelium discoideum and Polysphondylium pallidum	https://www.ncbi.nlm.nih.gov/pmc/articles/PMC4140876/pdf/zbc15155.pdf	1	1	0	1	1	1	TRUE	0	1	1
2014	1	4135	10.1074/jbc.M113.543678	Characterization of Schizosaccharomyces pombe Copper Transporter Proteins in Meiotic and Sporulating Cells*	Characterization of Schizosaccharomyces pombe Copper Transporter Proteins in Meiotic and Sporulating Cells*	https://www.ncbi.nlm.nih.gov/pmc/articles/PMC3974986/pdf/zbc10168.pdf	1	1	0	1	1	1	TRUE	0	1	1
2014	1	4160	10.1166/jbt.2014.1263	Biodegradable Metal Stents: A Focused Review on Materials and Clinical Studies	Biodegradable Metal Stents: A Focused Review on Materials and Clinical Studies	https://www.ingentaconnect.com/content/asp/jbte/2014/00000004/00000011/art00003;jsessionid=ac4nt7yjeqws.x-ic-live-01	1	0	0	0	0	0	TRUE	0	0	1
2014	1	4249	10.1083/jcb.201408081	Interdomain allosteric regulation of Polo kinase by Aurora B and Map205 is required for cytokinesis	Interdomain allosteric regulation of Polo kinase by Aurora B and Map205 is required for cytokinesis	https://www.ncbi.nlm.nih.gov/pmc/articles/PMC4210448/pdf/JCB_201408081.pdf	1	1	0	1	1	1	TRUE	0	1	1
2014	1	4253	10.1083/jcb.201401094	The nebulin repeat protein Lasp regulates I-band architecture and filament spacing in myofibrils	The nebulin repeat protein Lasp regulates I-band architecture and filament spacing in myofibrils	https://rupress.org/jcb/article/206/4/559/37686/The-nebulin-repeat-protein-Lasp-regulates-I-band	1	1	0	1	1	1	TRUE	0	1	1
2014	1	4275	10.1242/jcs.147744	Clustered PI(4,5)P-2 accumulation and ezrin phosphorylation in response to CLIC5A	Clustered PI(4,5)P-2 accumulation and ezrin phosphorylation in response to CLIC5A	https://jcs.biologists.org/content/joces/127/24/5164.full.pdf	1	1	0	1	1	1	TRUE	0	1	1
2014	1	4327	10.1210/jc.2014-2341	Vitamin D and Parathyroid Hormone Status in Pregnancy: Effect on Insulin Sensitivity, beta-cell Function, and Gestational Diabetes Mellitus	Vitamin D and Parathyroid Hormone Status in Pregnancy: Effect on Insulin Sensitivity, beta-cell Function, and Gestational Diabetes Mellitus	https://academic.oup.com/jcem/article/99/12/4506/2834189	1	1	0	1	1	1	TRUE	0	1	1
2014	1	4346	10.1016/j.jclinepi.2013.12.003	Response shift recalibration and reprioritization in health-related quality of life was identified prospectively in older men with and without stroke	Response shift recalibration and reprioritization in health-related quality of life was identified prospectively in older men with and without stroke	https://reader.elsevier.com/reader/sd/pii/S0895435613005088?token=6330C1BF92B0663DEC9EEEBC999DB5074A31AC388CA24844840738B88B3A7404A48A500113F8183ED36FC32D52D64D36	1	0	0	0	0	0	TRUE	0	0	1
2014	1	4412	10.1016/j.jcrc.2014.01.017	Barriers and facilitators of thromboprophylaxis for medical-surgical intensive care unit patients: A multicenter survey	Barriers and facilitators of thromboprophylaxis for medical-surgical intensive care unit patients: A multicenter survey	https://www.sciencedirect.com/science/article/pii/S0883944114000458?via%3Dihub	1	0	0	0	0	0	TRUE	0	0	1
2014	1	4431	10.1530/JOE-13-0334	Cellular insulin resistance disrupts hypothalamic mHypoA-POMC/GFP neuronal signaling pathways	Cellular insulin resistance disrupts hypothalamic mHypoA-POMC/GFP neuronal signaling pathways	https://joe.bioscientifica.com/view/journals/joe/220/1/13.xml	1	1	0	1	1	1	TRUE	0	1	1
2014	1	4435	10.1016/j.jenvrad.2013.10.017	Retention and chemical speciation of uranium in an oxidized wetland sediment from the Savannah River Site	Retention and chemical speciation of uranium in an oxidized wetland sediment from the Savannah River Site	https://www.sciencedirect.com/science/article/pii/S0265931X13002324?via%3Dihub	1	0	0	0	0	1	FALSE	1	1	1	Not supported directly but rather indirectly, as experiment conducted at instution with CIHR support
2014	1	4493	10.1099/vir.0.067819-0	Epitope mapping of the 2009 pandemic and the A/Brisbane/59/2007 seasonal (H1N1) influenza virus haemagglutinins using mAbs and escape mutants	Epitope mapping of the 2009 pandemic and the A/Brisbane/59/2007 seasonal (H1N1) influenza virus haemagglutinins using mAbs and escape mutants	https://www.microbiologyresearch.org/docserver/fulltext/jgv/95/11/2377_vir067819.pdf?expires=1593555171&id=id&accname=guest&checksum=21F8EC0FBC563E77B27B7FB07D906003	1	1	0	1	1	1	TRUE	0	1	1
2014	1	4523	10.1038/jhg.2014.55	Biosynthetic and functional defects in newly identified SLC4A11 mutants and absence of COL8A2 mutations in Fuchs endothelial corneal dystrophy	Biosynthetic and functional defects in newly identified SLC4A11 mutants and absence of COL8A2 mutations in Fuchs endothelial corneal dystrophy	https://www.nature.com/articles/jhg201455.pdf	1	1	0	1	1	0	FALSE	0	1	1
2014	1	4552	10.4049/jimmunol.1302030	Nanoparticle Adjuvant Sensing by TLR7 Enhances CD8(+) T Cell-Mediated Protection from Listeria Monocytogenes Infection	Nanoparticle Adjuvant Sensing by TLR7 Enhances CD8(+) T Cell-Mediated Protection from Listeria Monocytogenes Infection	https://www.jimmunol.org/content/jimmunol/192/3/1071.full.pdf	1	1	0	1	1	1	TRUE	0	1	1
2014	1	4577	10.4049/jimmunol.1400189	The Mouse Idd2 Locus Is Linked to the Proportion of Immunoregulatory Double-Negative T Cells, a Trait Associated with Autoimmune Diabetes Resistance	The Mouse Idd2 Locus Is Linked to the Proportion of Immunoregulatory Double-Negative T Cells, a Trait Associated with Autoimmune Diabetes Resistance	https://www.jimmunol.org/content/jimmunol/193/7/3503.full.pdf	1	1	0	1	1	1	TRUE	0	1	1
2014	1	4595	10.4049/jimmunol.1203130	MMTV Superantigens Coerce an Unconventional Topology between the TCR and MHC Class II	MMTV Superantigens Coerce an Unconventional Topology between the TCR and MHC Class II	https://www.jimmunol.org/content/jimmunol/192/4/1896.full.pdf	1	1	0	1	1	1	TRUE	0	1	1
2014	1	4606	10.1093/infdis/jiu258	Frailty in People Aging With Human Immunodeficiency Virus (HIV) Infection	Frailty in People Aging With Human Immunodeficiency Virus (HIV) Infection	https://academic.oup.com/jid/article/210/8/1170/2911916	1	1	0	1	1	1	TRUE	0	1	1
2014	1	4630	10.1111/joim.12148	Influence of age, disease onset and ApoE4 on visual medial temporal lobe atrophy cut-offs	Influence of age, disease onset and ApoE4 on visual medial temporal lobe atrophy cut-offs	https://onlinelibrary.wiley.com/doi/epdf/10.1111/joim.12148	1	1	0	1	1	0	FALSE	0	1	1	CIHR supports the database use
2014	1	4635	10.1038/jid.2014.86	Panx1 Regulates Cellular Properties of Keratinocytes and Dermal Fibroblasts in Skin Development and Wound Healing	Panx1 Regulates Cellular Properties of Keratinocytes and Dermal Fibroblasts in Skin Development and Wound Healing	https://www.jidonline.org/action/showPdf?pii=S0022-202X%2815%2936890-1	1	1	0	1	1	1	TRUE	0	1	1
2014	1	4641	10.1189/jlb.0513262	Involvement of fibrinolytic regulators in adhesion of monocytes to vascular endothelial cells induced by glycated LDL and to aorta from diabetic mice	Involvement of fibrinolytic regulators in adhesion of monocytes to vascular endothelial cells induced by glycated LDL and to aorta from diabetic mice	https://jlb.onlinelibrary.wiley.com/doi/epdf/10.1189/jlb.0513262	1	1	0	1	1	0	FALSE	0	1	1
2014	1	4734	10.1016/j.jmb.2014.02.015	Antiparallel Conformation of Knob and Hole Aglycosylated Half-Antibody Homodimers Is Mediated by a CH2-CH3 Hydrophobic Interaction	Antiparallel Conformation of Knob and Hole Aglycosylated Half-Antibody Homodimers Is Mediated by a CH2-CH3 Hydrophobic Interaction	https://reader.elsevier.com/reader/sd/pii/S0022283614000977?token=0E2073B5E5931C8C8C1053F5A39B0A7635BBBB2548F14ACE668895E28F25E5B37E27F53D952DEC57E37CC33EBFDDED3D	1	0	0	0	0	0	TRUE	0	0	1
2014	1	4800	10.1186/1742-2094-11-45	Functional up-regulation of Na(v)1.8 sodium channel in A beta afferent fibers subjected to chronic peripheral inflammation	Functional up-regulation of Na(v)1.8 sodium channel in A beta afferent fibers subjected to chronic peripheral inflammation	https://jneuroinflammation.biomedcentral.com/track/pdf/10.1186/1742-2094-11-45	1	1	0	1	1	1	TRUE	0	1	1
2014	1	4804	10.1136/jnnp-2012-304728	Titin founder mutation is a common cause of myofibrillar myopathy with early respiratory failure	Titin founder mutation is a common cause of myofibrillar myopathy with early respiratory failure	https://www.ncbi.nlm.nih.gov/pmc/articles/PMC6558248/pdf/EMS83062.pdf	1	1	0	1	1	1	TRUE	0	1	1
2014	1	4806	10.1097/NEN.0000000000000123	Neuropathologic Features of Pontocerebellar Hypoplasia Type 6	Neuropathologic Features of Pontocerebellar Hypoplasia Type 6	https://academic.oup.com/jnen/article-pdf/73/11/1009/17419337/73-11-1009.pdf	1	1	0	1	1	1	TRUE	0	1	1
2014	1	4810	10.1152/jn.00147.2014	Rapid prediction of biomechanical costs during action decisions	Rapid prediction of biomechanical costs during action decisions	https://journals.physiology.org/doi/pdf/10.1152/jn.00147.2014	1	1	0	1	1	1	TRUE	0	1	1
2014	1	4825	10.1152/jn.00793.2013	Decoupling the actions of the eyes from the hand alters beta and gamma synchrony within SPL	Decoupling the actions of the eyes from the hand alters beta and gamma synchrony within SPL	https://journals.physiology.org/doi/pdf/10.1152/jn.00793.2013	1	1	0	1	1	1	TRUE	0	1	1
2014	1	4841	10.1523/JNEUROSCI.1156-13.2014	The Impact of Cortical Deafferentation on the Neocortical Slow Oscillation	The Impact of Cortical Deafferentation on the Neocortical Slow Oscillation	https://www.ncbi.nlm.nih.gov/pmc/articles/PMC3988418/pdf/zns5689.pdf	1	1	0	1	1	1	TRUE	0	1	1
2014	1	4875	10.1523/JNEUROSCI.3054-13.2014	Memory Reactivation in Healthy Aging: Evidence of Stimulus-Specific Dedifferentiation	Memory Reactivation in Healthy Aging: Evidence of Stimulus-Specific Dedifferentiation	https://www.ncbi.nlm.nih.gov/pmc/articles/PMC6608093/pdf/zns4175.pdf	1	1	0	1	1	1	TRUE	0	1	1
2014	1	4939	10.1089/neu.2013.2866	To Exclude or Not To Exclude: Further Examination of the Influence of White Matter Hyperintensities in Diffusion Tensor Imaging Research	To Exclude or Not To Exclude: Further Examination of the Influence of White Matter Hyperintensities in Diffusion Tensor Imaging Research	https://www.liebertpub.com/doi/10.1089/neu.2013.2866	1	0	1	1	1	0	FALSE	0	1	1
2014	1	4943	10.2967/jnumed.114.139782	Dynamic SPECT Measurement of Absolute Myocardial Blood Flow in a Porcine Model	Dynamic SPECT Measurement of Absolute Myocardial Blood Flow in a Porcine Model	http://jnm.snmjournals.org/content/55/10/1685.full.pdf+html	1	1	0	1	1	1	TRUE	0	1	1	The journal website did not worked when I tried to acces (Aug 18, 2020)
2014	1	4979	10.1016/S1701-2163(15)30383-2	The Pulmonary Edema Preeclampsia Evaluation (PEPE) Study	The Pulmonary Edema Preeclampsia Evaluation (PEPE) Study	https://www.jogc.com/action/showPdf?pii=S1701-2163%2815%2930383-2	1	1	0	1	1	1	TRUE	0	1	1
2014	1	5011	10.1097/BOT.0000000000000123	Functional Outcome After Successful Internal Fixation Versus Salvage Arthroplasty of Patients With a Femoral Neck Fracture	Functional Outcome After Successful Internal Fixation Versus Salvage Arthroplasty of Patients With a Femoral Neck Fracture	https://www.ncbi.nlm.nih.gov/pmc/articles/PMC4233012/pdf/nihms579634.pdf	1	1	0	1	1	1	TRUE	0	1	1
2014	1	5093	10.1021/jp505766f	Long-Range Chemical Sensitivity in the Sulfur K-Edge X-ray Absorption Spectra of Substituted Thiophenes	Long-Range Chemical Sensitivity in the Sulfur K-Edge X-ray Absorption Spectra of Substituted Thiophenes	https://www.ncbi.nlm.nih.gov/pmc/articles/PMC4161161/pdf/jp505766f.pdf	1	1	0	1	1	1	TRUE	0	1	1
2014	1	5148	10.1016/j.jprot.2014.07.005	Compositional complexity of the mitochondrial proteome of a unicellular eukaryote (Acanthamoeba castellanii, supergroup Amoebozoa) rivals that of animals, fungi, and plants	Compositional complexity of the mitochondrial proteome of a unicellular eukaryote (Acanthamoeba castellanii, supergroup Amoebozoa) rivals that of animals, fungi, and plants	https://reader.elsevier.com/reader/sd/pii/S1874391914003509?token=77826DCD35FDFD74C75C1C6D71CA50C59AAB5595F84372D7746C3D8813310BE9734C665E99D0EEFDA5AA8DAD0841555A	1	0	0	0	0	0	TRUE	0	0	1
2014	1	5208	10.1111/josh.12139	Sugar-Sweetened Beverage Consumption Among a Subset of Canadian Youth	Sugar-Sweetened Beverage Consumption Among a Subset of Canadian Youth	https://onlinelibrary.wiley.com/doi/pdf/10.1111/josh.12139?casa_token=HXOoRl5Mz2EAAAAA:8CZP0K02CJQtw57T3b4diGzBH7QwaJ5mghO_5jgkkvIMZqGQ5rP7CeCYk-bhWRhi8VRar01MWq9aYRU	1	0	1	1	1	1	TRUE	0	1	1
2014	1	5305	10.1136/amiajnl-2013-001704	Estimating the information gap between emergency department records of community medication compared to on-line access to the community-based pharmacy records	Estimating the information gap between emergency department records of community medication compared to on-line access to the community-based pharmacy records	https://www.ncbi.nlm.nih.gov/pmc/articles/PMC3994851/pdf/amiajnl-2013-001704.pdf	1	1	0	1	1	1	TRUE	0	1	1
2014	1	5310	10.1681/ASN.2013070810	Genetic Targeting or Pharmacologic Inhibition of NADPH Oxidase Nox4 Provides Renoprotection in Long-Term Diabetic Nephropathy	Genetic Targeting or Pharmacologic Inhibition of NADPH Oxidase Nox4 Provides Renoprotection in Long-Term Diabetic Nephropathy	https://www.ncbi.nlm.nih.gov/pmc/articles/PMC4033375/	1	1	0	1	1	1	TRUE	0	1	1
2014	1	5339	10.1093/jpids/pit086	Second Bacteremia During Antibiotic Treatment in Children With Acute Myeloid Leukemia: A Report From the Canadian Infections in Acute Myeloid Leukemia Research Group	Second Bacteremia During Antibiotic Treatment in Children With Acute Myeloid Leukemia: A Report From the Canadian Infections in Acute Myeloid Leukemia Research Group	https://academic.oup.com/jpids/article/3/3/228/937214	1	1	0	1	1	1	TRUE	0	1	1
2014	1	5396	10.1128/JVI.00944-14	Novel Roles of Cytoplasmic ICP0: Proteasome-Independent Functions of the RING Finger Are Required To Block Interferon-Stimulated Gene Production but Not To Promote Viral Replication	Novel Roles of Cytoplasmic ICP0: Proteasome-Independent Functions of the RING Finger Are Required To Block Interferon-Stimulated Gene Production but Not To Promote Viral Replication	https://www.ncbi.nlm.nih.gov/pmc/articles/PMC4097794/pdf/zjv8091.pdf	1	1	0	1	1	1	TRUE	0	1	1
2014	1	5412	10.1128/JVI.02023-13	Crystal Structures of Beta- and Gammaretrovirus Fusion Proteins Reveal a Role for Electrostatic Stapling in Viral Entry	Crystal Structures of Beta- and Gammaretrovirus Fusion Proteins Reveal a Role for Electrostatic Stapling in Viral Entry	https://www.ncbi.nlm.nih.gov/pmc/articles/PMC3911763/pdf/zjv143.pdf	1	1	0	1	1	1	TRUE	0	1	1
2014	1	5430	10.7589/2013-02-046	Ear Mange Mites (Notoedres muris) in Black and Norway Rats (Rattus rattus and Rattus norvegicus) from Inner-City Vancouver, Canada	Ear Mange Mites (Notoedres muris) in Black and Norway Rats (Rattus rattus and Rattus norvegicus) from Inner-City Vancouver, Canada	https://www.jwildlifedis.org/doi/pdf/10.7589/2013-02-046	1	1	0	1	1	0	FALSE	0	1	1
2014	1	5479	10.1039/c3lc51123e	Microfabricated perfusable cardiac biowire: a platform that mimics native cardiac bundle	Microfabricated perfusable cardiac biowire: a platform that mimics native cardiac bundle	https://www.ncbi.nlm.nih.gov/pmc/articles/PMC3969269/pdf/nihms-555543.pdf	1	1	0	1	1	1	TRUE	0	1	1
2014	1	5533	10.1177/0961203314548248	The dual role of innate immunity in antiphospholipid syndrome and systemic lupus erythematosus	The dual role of innate immunity in antiphospholipid syndrome and systemic lupus erythematosus	https://journals.sagepub.com/doi/10.1177/0961203314548248	1	0	0	0	0	0	TRUE	0	0	1
2014	1	5534	10.1177/0961203313517154	The needs of persons with lupus and health care providers: a qualitative study aimed toward the development of the Lupus Interactive Navigator (TM)	The needs of persons with lupus and health care providers: a qualitative study aimed toward the development of the Lupus Interactive Navigator (TM)	https://journals.sagepub.com/doi/10.1177/0961203313517154?url_ver=Z39.88-2003&rfr_id=ori:rid:crossref.org&rfr_dat=cr_pub%20%200pubmed	1	0	1	1	1	0	FALSE	0	1	1
2014	1	5580	10.1080/1091367X.2013.831765	Validation of Using Fitness Center Attendance Electronic Records to Assess the Frequency of Moderate/Vigorous Leisure-Time Physical Activity Among Adults	Validation of Using Fitness Center Attendance Electronic Records to Assess the Frequency of Moderate/Vigorous Leisure-Time Physical Activity Among Adults	https://www.tandfonline.com/doi/abs/10.1080/1091367X.2013.831765	1	0	0	0	0	0	TRUE	0	0	1
2014	1	5583	10.1039/c3md00291h	Discovery of BET bromodomain inhibitors and their role in target validation	Discovery of BET bromodomain inhibitors and their role in target validation	https://pubs.rsc.org/en/content/articlelanding/2014/MD/C3MD00291H#!divAbstract	1	0	0	0	0	0	TRUE	0	0	1
2014	1	5608	10.1016/j.medengphy.2014.06.017	Design and validation of a cadaveric knee joint loading device compatible with magnetic resonance imaging and computed tomography	Design and validation of a cadaveric knee joint loading device compatible with magnetic resonance imaging and computed tomography	https://atrium.lib.uoguelph.ca/xmlui/bitstream/handle/10214/7769/Chen_Larry_201312_MASc.pdf?sequence=7&isAllowed=y	1	0	0	0	0	0	TRUE	0	0	1	Thesis
2014	1	5653	10.1016/j.metabol.2013.11.007	Abdominal subcutaneous and mental adipocyte morphology and its relation to gene expression, lipolysis and adipocytokine levels in women	Abdominal subcutaneous and mental adipocyte morphology and its relation to gene expression, lipolysis and adipocytokine levels in women	https://www.metabolismjournal.com/article/S0026-0495(13)00389-2/fulltext	1	0	0	0	0	0	TRUE	0	0	1
2014	1	5656	10.3390/metabo4030775	Diltiazem Reduces Mortality and Breakdown of ATP in Red Blood Cell Induced by Isoproterenol in a Freely Moving Rat Model in Vivo	Diltiazem Reduces Mortality and Breakdown of ATP in Red Blood Cell Induced by Isoproterenol in a Freely Moving Rat Model in Vivo	https://www.ncbi.nlm.nih.gov/pmc/articles/PMC4192692/pdf/metabolites-04-00775.pdf	1	1	0	1	1	1	TRUE	0	1	1
2014	1	5697	10.1038/modpathol.2013.153	Distinguishing luminal breast cancer subtypes by Ki67, progesterone receptor or TP53 status provides prognostic information	Distinguishing luminal breast cancer subtypes by Ki67, progesterone receptor or TP53 status provides prognostic information	https://www.nature.com/articles/modpathol2013153.pdf	1	1	0	1	1	1	TRUE	0	1	1
2014	1	5724	10.1128/MCB.00824-13	In Vivo Interaction Proteomics Reveal a Novel p38 Mitogen-Activated Protein Kinase/Rack1 Pathway Regulating Proteostasis in Drosophila Muscle	In Vivo Interaction Proteomics Reveal a Novel p38 Mitogen-Activated Protein Kinase/Rack1 Pathway Regulating Proteostasis in Drosophila Muscle	https://www.ncbi.nlm.nih.gov/pmc/articles/PMC3911512/pdf/zmb474.pdf	1	1	0	1	1	1	TRUE	0	1	1
2014	1	5737	10.1016/j.mce.2013.10.019	C5aR and C5L2 act in concert to balance immunometabolism in adipose tissue	C5aR and C5L2 act in concert to balance immunometabolism in adipose tissue	https://www.sciencedirect.com/science/article/pii/S0303720713004590?via%3Dihub	1	0	1	1	1	1	TRUE	0	1	1
2014	1	5742	10.1186/2040-2392-5-28	Recurrent duplications of the annexin A1 gene (ANXA1) in autism spectrum disorders	Recurrent duplications of the annexin A1 gene (ANXA1) in autism spectrum disorders	https://molecularautism.biomedcentral.com/track/pdf/10.1186/2040-2392-5-28	1	1	0	1	1	1	TRUE	0	1	1
2014	1	5777	10.1016/j.molcel.2014.03.039	The Multifaceted Role of the Intestinal Microbiota in Colon Cancer	The Multifaceted Role of the Intestinal Microbiota in Colon Cancer	https://www.cell.com/action/showPdf?pii=S1097-2765%2814%2900272-X	1	1	0	1	1	1	TRUE	0	1	1
2014	1	5808	10.1093/molehr/gau054	A peptide inhibitor of synuclein-gamma reduces neovascularization of human endometriotic lesions	A peptide inhibitor of synuclein-gamma reduces neovascularization of human endometriotic lesions	https://www.ncbi.nlm.nih.gov/pmc/articles/PMC4172171/pdf/gau054.pdf	1	1	0	1	1	1	TRUE	0	1	1
2014	1	5845	10.1186/1744-8069-10-65	Adenylyl cyclase subtype 1 is essential for late-phase long term potentiation and spatial propagation of synaptic responses in the anterior cingulate cortex of adult mice	Adenylyl cyclase subtype 1 is essential for late-phase long term potentiation and spatial propagation of synaptic responses in the anterior cingulate cortex of adult mice	https://www.ncbi.nlm.nih.gov/pmc/articles/PMC4198686/	1	1	0	1	1	1	TRUE	0	1	1
2014	1	5850	10.1021/mp400643p	Carboxymethylcellulose-Based and Docetaxel-Loaded Nanoparticles Circumvent P-Glycoprotein-Mediated Multidrug Resistance	Carboxymethylcellulose-Based and Docetaxel-Loaded Nanoparticles Circumvent P-Glycoprotein-Mediated Multidrug Resistance	https://www.ncbi.nlm.nih.gov/pmc/articles/PMC4122598/pdf/nihms574241.pdf	1	1	0	1	1	1	TRUE	0	1	1
2014	1	5856	10.1124/mol.114.093294	Complex Pharmacology of Novel Allosteric Free Fatty Acid 3 Receptor Ligands	Complex Pharmacology of Novel Allosteric Free Fatty Acid 3 Receptor Ligands	http://molpharm.aspetjournals.org/content/molpharm/early/2014/05/28/mol.114.093294.full.pdf	1	1	0	1	1	0	FALSE	0	1	1
2014	1	5919	10.1016/j.msard.2013.06.017	Increased deep gray matter iron is present in clinically isolated syndromes	Increased deep gray matter iron is present in clinically isolated syndromes	https://linkinghub.elsevier.com/retrieve/pii/S2211034813000837	1	0	0	0	0	0	TRUE	0	0	1
2014	1	5942	10.1007/s11069-014-1064-0	Interaction between land-use change, flooding and human health in Metro Vancouver, Canada	Interaction between land-use change, flooding and human health in Metro Vancouver, Canada	https://link.springer.com/content/pdf/10.1007/s11069-014-1064-0.pdf	1	1	0	1	1	0	FALSE	0	1	1
2014	1	6098	10.1038/nrc3774	The tumour microenvironment in B cell lymphomas	The tumour microenvironment in B cell lymphomas	https://www.nature.com/articles/nrc3774.pdf	1	0	0	0	0	0	TRUE	0	0	1
2014	1	6117	10.1038/nrrheum.2014.6	Pathogenesis and prevention of rheumatic disease: focus on preclinical RA and SLE	Pathogenesis and prevention of rheumatic disease: focus on preclinical RA and SLE	https://www.ncbi.nlm.nih.gov/pmc/articles/PMC4090326/pdf/nihms-602276.pdf	1	1	0	1	1	1	TRUE	0	1	1
2014	1	6145	10.1016/j.neurobiolaging.2013.09.029	Cholinergic basal forebrain atrophy predicts amyloid burden in Alzheimer's disease	Cholinergic basal forebrain atrophy predicts amyloid burden in Alzheimer's disease	https://www.ncbi.nlm.nih.gov/pmc/articles/PMC4120959/pdf/nihms602613.pdf	1	1	0	1	1	1	TRUE	0	1	1	CIHR funded ADNI database which was used by study
2014	1	6151	10.1016/j.neurobiolaging.2013.06.022	Enhanced attention-dependent activity in the auditory cortex of older musicians	Enhanced attention-dependent activity in the auditory cortex of older musicians	https://reader.elsevier.com/reader/sd/pii/S0197458013002832?token=1D11E00C8D9624F8A0AF82C2D4BC6F45FBDA581F132263A3CC43E8F04A8C90B9E892A201599604DB4676D367BA9D188B	1	0	0	0	0	0	TRUE	0	0	1
2014	1	6194	10.1016/j.neuroimage.2014.03.026	Improved DTI registration allows voxel-based analysis that outperforms Tract-Based Spatial Statistics	Improved DTI registration allows voxel-based analysis that outperforms Tract-Based Spatial Statistics	https://www.ncbi.nlm.nih.gov/pmc/articles/PMC4137565/pdf/nihms-619583.pdf	1	1	0	1	1	1	TRUE	0	1	1	CIHR funded ADNI database which was used by study
2014	1	6221	10.1016/j.neuroimage.2014.02.030	Estimating volumes of the pituitary gland from T1-weighted magnetic-resonance images: Effects of age, puberty, testosterone, and estradiol	Estimating volumes of the pituitary gland from T1-weighted magnetic-resonance images: Effects of age, puberty, testosterone, and estradiol	https://reader.elsevier.com/reader/sd/pii/S1053811914001438?token=6EB4EEBE9897A1C51594C9A9E0BEAABD3D4DB12ED06E81960A4F472BC6A4E799B5403AD260EA52A91D097AFA4298B7CA	1	0	0	0	0	0	TRUE	0	0	1
2014	1	6291	10.1016/j.neuropharm.2014.01.014	Long-term treatment with L-DOPA and an mGlu5 receptor antagonist prevents changes in brain basal ganglia dopamine receptors, their associated signaling proteins and neuropeptides in parkinsonian monkeys	Long-term treatment with L-DOPA and an mGlu5 receptor antagonist prevents changes in brain basal ganglia dopamine receptors, their associated signaling proteins and neuropeptides in parkinsonian monkeys	https://www.sciencedirect.com/science/article/pii/S0028390814000215?via%3Dihub	1	0	0	0	0	0	TRUE	0	0	1
2014	1	6323	10.1007/s11065-014-9273-6	Negative Neuroplasticity in Chronic Traumatic Brain Injury and Implications for Neurorehabilitation	Negative Neuroplasticity in Chronic Traumatic Brain Injury and Implications for Neurorehabilitation	https://link.springer.com/content/pdf/10.1007/s11065-014-9273-6.pdf	1	1	0	1	1	1	TRUE	0	1	1
2014	1	6329	10.1038/npp.2014.44	Pharmacological Rescue of Cortical Synaptic and Network Potentiation in a Mouse Model for Fragile X Syndrome	Pharmacological Rescue of Cortical Synaptic and Network Potentiation in a Mouse Model for Fragile X Syndrome	https://www.ncbi.nlm.nih.gov/pmc/articles/PMC4059905/pdf/npp201444a.pdf	1	1	0	1	1	1	TRUE	0	1	1
2014	1	6435	10.1093/nar/gkt998	Hox in motion: tracking HoxA cluster conformation during differentiation	Hox in motion: tracking HoxA cluster conformation during differentiation	https://academic.oup.com/nar/article/42/3/1524/1065455	1	1	0	1	1	1	TRUE	0	1	1
2014	1	6457	10.1093/nar/gku676	Fanconi anemia signaling and Mus81 cooperate to safeguard development and crosslink repair	Fanconi anemia signaling and Mus81 cooperate to safeguard development and crosslink repair	https://www.ncbi.nlm.nih.gov/pmc/articles/PMC4150781/pdf/gku676.pdf	1	1	0	1	1	1	TRUE	0	1	1
2014	1	6470	10.1155/2014/170514	Role Clarification Processes for Better Integration of Nurse Practitioners into Primary Healthcare Teams: A Multiple-Case Study	Role Clarification Processes for Better Integration of Nurse Practitioners into Primary Healthcare Teams: A Multiple-Case Study	https://www.ncbi.nlm.nih.gov/pmc/articles/PMC4322308/pdf/NRP2014-170514.pdf	1	1	0	1	1	1	TRUE	0	1	1
2014	1	6494	10.1002/oby.20771	Biliopancreatic Diversion with Duodenal Switch Improves Insulin Sensitivity and Secretion Through Caloric Restriction	Biliopancreatic Diversion with Duodenal Switch Improves Insulin Sensitivity and Secretion Through Caloric Restriction	https://onlinelibrary.wiley.com/doi/epdf/10.1002/oby.20771	1	1	0	1	1	0	FALSE	0	1	1
2014	1	6551	10.4161/21624011.2014.970025	Ectopic expression of embryonic stem cell and other developmental genes in cutaneous T-cell lymphoma	Ectopic expression of embryonic stem cell and other developmental genes in cutaneous T-cell lymphoma	https://www.ncbi.nlm.nih.gov/pmc/articles/PMC4368148/pdf/koni-03-e970025.pdf	1	1	0	1	1	1	TRUE	0	1	1
2014	1	6590	10.1186/s13023-014-0141-5	Single point mutation in Rabenosyn-5 in a female with intractable seizures and evidence of defective endocytotic trafficking	Single point mutation in Rabenosyn-5 in a female with intractable seizures and evidence of defective endocytotic trafficking	https://www.ncbi.nlm.nih.gov/pmc/articles/PMC4177245/pdf/13023_2014_Article_141.pdf	1	1	0	1	1	1	TRUE	0	1	1
2014	1	6632	10.1016/j.pain.2014.07.014	Broad-spectrum analgesic efficacy of IBNtxA is mediated by exon 11-associated splice variants of the mu-opioid receptor gene	Broad-spectrum analgesic efficacy of IBNtxA is mediated by exon 11-associated splice variants of the mu-opioid receptor gene	https://www.ncbi.nlm.nih.gov/pmc/articles/PMC4372857/pdf/nihms618878.pdf	1	1	0	1	1	1	TRUE	0	1	1
2014	1	6693	10.1097/INF.0000000000000058	Predictors and Outcomes of Viridans Group Streptococcal Infections in Pediatric Acute Myeloid Leukemia: From the Canadian Infections in AML Research Group	Predictors and Outcomes of Viridans Group Streptococcal Infections in Pediatric Acute Myeloid Leukemia: From the Canadian Infections in AML Research Group	https://europepmc.org/article/med/24064558	1	0	0	0	0	0	TRUE	0	0	1
2014	1	6832	10.1152/physrev.00014.2014	BONE DEVELOPMENT AND MINERAL HOMEOSTASIS IN THE FETUS AND NEONATE: ROLES OF THE CALCIOTROPIC AND PHOSPHOTROPIC HORMONES	BONE DEVELOPMENT AND MINERAL HOMEOSTASIS IN THE FETUS AND NEONATE: ROLES OF THE CALCIOTROPIC AND PHOSPHOTROPIC HORMONES	https://journals.physiology.org/doi/pdf/10.1152/physrev.00014.2014	1	1	0	1	1	0	FALSE	0	1	1
2014	1	6862	10.1371/journal.pcbi.1003569	A Coarse-Grained Elastic Network Atom Contact Model and Its Use in the Simulation of Protein Dynamics and the Prediction of the Effect of Mutations	A Coarse-Grained Elastic Network Atom Contact Model and Its Use in the Simulation of Protein Dynamics and the Prediction of the Effect of Mutations	https://journals.plos.org/ploscompbiol/article/file?id=10.1371/journal.pcbi.1003569&type=printable	1	1	0	1	1	1	TRUE	0	1	1
2014	1	6866	10.1371/journal.pcbi.1003977	Detecting Functional Divergence after Gene Duplication through Evolutionary Changes in Posttranslational Regulatory Sequences	Detecting Functional Divergence after Gene Duplication through Evolutionary Changes in Posttranslational Regulatory Sequences	https://www.ncbi.nlm.nih.gov/pmc/articles/PMC4256066/pdf/pcbi.1003977.pdf	1	1	0	1	1	1	TRUE	0	1	1
2014	1	6884	10.1371/journal.pgen.1004768	SCL, LMO1 and Notch1 Reprogram Thymocytes into Self-Renewing Cells	SCL, LMO1 and Notch1 Reprogram Thymocytes into Self-Renewing Cells	https://journals.plos.org/plosgenetics/article/file?id=10.1371/journal.pgen.1004768&type=printable	1	1	0	1	1	1	TRUE	0	1	1
2014	1	6910	10.1371/journal.pmed.1001674	The Importance of Implementation Strategy in Scaling Up Xpert MTB/RIF for Diagnosis of Tuberculosis in the Indian Health-Care System: A Transmission Model	The Importance of Implementation Strategy in Scaling Up Xpert MTB/RIF for Diagnosis of Tuberculosis in the Indian Health-Care System: A Transmission Model	https://journals.plos.org/plosmedicine/article/file?id=10.1371/journal.pmed.1001674&type=printable	1	1	0	1	1	1	TRUE	0	1	1
2014	1	6945	10.1371/journal.pone.0087611	Comparative Genomics of Isolates of a Pseudomonas aeruginosa Epidemic Strain Associated with Chronic Lung Infections of Cystic Fibrosis Patients	Comparative Genomics of Isolates of a Pseudomonas aeruginosa Epidemic Strain Associated with Chronic Lung Infections of Cystic Fibrosis Patients	https://www.ncbi.nlm.nih.gov/pmc/articles/PMC3914812/pdf/pone.0087611.pdf	1	1	0	1	1	1	TRUE	0	1	1
2014	1	6964	10.1371/journal.pone.0096149	Replication of 6 Obesity Genes in a Meta-Analysis of Genome-Wide Association Studies from Diverse Ancestries	Replication of 6 Obesity Genes in a Meta-Analysis of Genome-Wide Association Studies from Diverse Ancestries	https://www.ncbi.nlm.nih.gov/pmc/articles/PMC4039436/pdf/pone.0096149.pdf	1	1	0	1	1	1	TRUE	0	1	1
2014	1	6971	10.1371/journal.pone.0109975	Activity-Based Funding of Hospitals and Its Impact on Mortality, Readmission, Discharge Destination, Severity of Illness, and Volume of Care: A Systematic Review and Meta-Analysis	Activity-Based Funding of Hospitals and Its Impact on Mortality, Readmission, Discharge Destination, Severity of Illness, and Volume of Care: A Systematic Review and Meta-Analysis	https://journals.plos.org/plosone/article/file?id=10.1371/journal.pone.0109975&type=printable	1	1	0	1	1	1	TRUE	0	1	1
2014	1	7062	10.1371/journal.pone.0094175	Inhibitor of Apoptosis-Stimulating Protein of p53 (iASPP) Is Required for Neuronal Survival after Axonal Injury	Inhibitor of Apoptosis-Stimulating Protein of p53 (iASPP) Is Required for Neuronal Survival after Axonal Injury	https://www.ncbi.nlm.nih.gov/pmc/articles/PMC3979759/pdf/pone.0094175.pdf	1	1	0	1	1	1	TRUE	0	1	1
2014	1	7080	10.1371/journal.pone.0102843	Islet Remodeling in Female Mice with Spontaneous Autoimmune and Streptozotocin-Induced Diabetes	Islet Remodeling in Female Mice with Spontaneous Autoimmune and Streptozotocin-Induced Diabetes	https://www.ncbi.nlm.nih.gov/pmc/articles/PMC4125302/pdf/pone.0102843.pdf	1	1	0	1	1	1	TRUE	0	1	1
2014	1	7091	10.1371/journal.pone.0089458	Behavioral and Socioeconomic Risk Factors Associated with Probable Resistance to Ceftriaxone and Resistance to Penicillin and Tetracycline in Neisseria gonorrhoeae in Shanghai	Behavioral and Socioeconomic Risk Factors Associated with Probable Resistance to Ceftriaxone and Resistance to Penicillin and Tetracycline in Neisseria gonorrhoeae in Shanghai	https://www.ncbi.nlm.nih.gov/pmc/articles/PMC3929748/pdf/pone.0089458.pdf	1	1	0	1	1	1	TRUE	0	1	1
2014	1	7146	10.1371/journal.pone.0090861	Prostaglandin (PG) F2 Alpha Synthesis in Human Subcutaneous and Omental Adipose Tissue: Modulation by Inflammatory Cytokines and Role of the Human Aldose Reductase AKR1B1	Prostaglandin (PG) F2 Alpha Synthesis in Human Subcutaneous and Omental Adipose Tissue: Modulation by Inflammatory Cytokines and Role of the Human Aldose Reductase AKR1B1	https://journals.plos.org/plosone/article/file?id=10.1371/journal.pone.0090861&type=printable	1	1	0	1	1	1	TRUE	0	1	1
2014	1	7165	10.1371/journal.pone.0095566	Sphingosine 1-Phosphate (S1P) Induced Interleukin-8 (IL8) Release Is Mediated by S1P Receptor 2 and Nuclear Factor kappa B in BEAS-2B Cells	Sphingosine 1-Phosphate (S1P) Induced Interleukin-8 (IL8) Release Is Mediated by S1P Receptor 2 and Nuclear Factor kappa B in BEAS-2B Cells	https://www.ncbi.nlm.nih.gov/pmc/articles/PMC3990666/pdf/pone.0095566.pdf	1	1	0	1	1	1	TRUE	0	1	1
2014	1	7182	10.1371/journal.pone.0100501	Association between Childhood Physical Abuse, Unprotected Receptive Anal Intercourse and HIV Infection among Young Men Who Have Sex with Men in Vancouver, Canada	Association between Childhood Physical Abuse, Unprotected Receptive Anal Intercourse and HIV Infection among Young Men Who Have Sex with Men in Vancouver, Canada	https://www.ncbi.nlm.nih.gov/pmc/articles/PMC4070929/pdf/pone.0100501.pdf	1	1	0	1	1	1	TRUE	0	1	1
2014	1	7289	10.1371/journal.pone.0104234	Mapping of a Chromosome 12 Region Associated with Airway Hyperresponsiveness in a Recombinant Congenic Mouse Strain and Selection of Potential Candidate Genes by Expression and Sequence Variation Analyses	Mapping of a Chromosome 12 Region Associated with Airway Hyperresponsiveness in a Recombinant Congenic Mouse Strain and Selection of Potential Candidate Genes by Expression and Sequence Variation Analyses	https://www.ncbi.nlm.nih.gov/pmc/articles/PMC4128649/pdf/pone.0104234.pdf	1	1	0	1	1	1	TRUE	0	1	1
2014	1	7326	10.1371/journal.pone.0112623	Immunohistochemical Characterization of the Chemosensory Pulmonary Neuroepithelial Bodies in the Naked Mole-Rat Reveals a Unique Adaptive Phenotype	Immunohistochemical Characterization of the Chemosensory Pulmonary Neuroepithelial Bodies in the Naked Mole-Rat Reveals a Unique Adaptive Phenotype	https://www.ncbi.nlm.nih.gov/pmc/articles/PMC4237365/pdf/pone.0112623.pdf	1	1	0	1	1	1	TRUE	0	1	1
2014	1	7375	10.1371/journal.ppat.1004334	P. aeruginosa SGNH Hydrolase-Like Proteins AlgJ and AlgX Have Similar Topology but Separate and Distinct Roles in Alginate Acetylation	P. aeruginosa SGNH Hydrolase-Like Proteins AlgJ and AlgX Have Similar Topology but Separate and Distinct Roles in Alginate Acetylation	https://www.ncbi.nlm.nih.gov/pmc/articles/PMC4148444/pdf/ppat.1004334.pdf	1	1	0	1	1	1	TRUE	0	1	1
2014	1	7391	10.1155/2014/747014	PPAR alpha: A Master Regulator of Bilirubin Homeostasis	PPAR alpha: A Master Regulator of Bilirubin Homeostasis	https://www.hindawi.com/journals/ppar/2014/747014/	1	1	0	1	1	1	TRUE	0	1	1	Site was done at time fo access (August 23, 2020)
2014	1	7424	10.1073/pnas.1321871111	Hydrogen sulfide cytoprotective signaling is endothelial nitric oxide synthase-nitric oxide dependent	Hydrogen sulfide cytoprotective signaling is endothelial nitric oxide synthase-nitric oxide dependent	https://www.ncbi.nlm.nih.gov/pmc/articles/PMC3939925/pdf/pnas.201321871.pdf	1	1	0	1	1	1	TRUE	0	1	1
2014	1	7448	10.1073/pnas.1414665111	Bnip3 mediates doxorubicin-induced cardiac myocyte necrosis and mortality through changes in mitochondrial signaling	Bnip3 mediates doxorubicin-induced cardiac myocyte necrosis and mortality through changes in mitochondrial signaling	https://www.ncbi.nlm.nih.gov/pmc/articles/PMC4280597/pdf/pnas.201414665.pdf	1	1	0	1	1	1	TRUE	0	1	1
2014	1	7452	10.1073/pnas.1413390111	Impaired hydrogen sulfide synthesis and IL-10 signaling underlie hyperhomocysteinemia-associated exacerbation of colitis	Impaired hydrogen sulfide synthesis and IL-10 signaling underlie hyperhomocysteinemia-associated exacerbation of colitis	https://www.pnas.org/content/pnas/111/37/13559.full.pdf	1	1	0	1	1	1	TRUE	0	1	1
2014	1	7481	10.1073/pnas.1400680111	Translocation domain mutations affecting cellular toxicity identify the Clostridium difficile toxin B pore	Translocation domain mutations affecting cellular toxicity identify the Clostridium difficile toxin B pore	https://www.ncbi.nlm.nih.gov/pmc/articles/PMC3956163/pdf/pnas.201400680.pdf	1	1	0	1	1	1	TRUE	0	1	1
2014	1	7646	10.1016/j.radphyschem.2014.01.011	Synchrotron radiation shielding design for the Brockhouse sector at the Canadian light source	Synchrotron radiation shielding design for the Brockhouse sector at the Canadian light source	https://www.sciencedirect.com/science/article/pii/S0969806X14000152	1	0	0	0	0	0	TRUE	0	0	1
2014	1	7653	10.1016/j.radonc.2013.11.016	Mapping metabolic changes associated with early Radiation Induced Lung Injury post conformal radiotherapy using hyperpolarized C-13-pyruvate Magnetic Resonance Spectroscopic Imaging	Mapping metabolic changes associated with early Radiation Induced Lung Injury post conformal radiotherapy using hyperpolarized C-13-pyruvate Magnetic Resonance Spectroscopic Imaging	https://www.thegreenjournal.com/action/showPdf?pii=S0167-8140%2813%2900653-1	1	1	0	1	1	1	TRUE	0	1	1
2014	1	7656	10.5041/RMMJ.10164	Brain Neoplasms and Coagulation-Lessons from Heterogeneity	Brain Neoplasms and Coagulation-Lessons from Heterogeneity	https://www.ncbi.nlm.nih.gov/pmc/articles/PMC4222419/pdf/rmmj-5-4-e0030.pdf	1	1	0	1	1	1	TRUE	0	1	1
2014	1	7679	10.1002/nur.21596	Organizational Climate and Hospital Nurses' Caring Practices: A Mixed-Methods Study	Organizational Climate and Hospital Nurses' Caring Practices: A Mixed-Methods Study	https://onlinelibrary.wiley.com/doi/epdf/10.1002/nur.21596	1	0	0	0	0	0	TRUE	0	0	1
2014	1	7805	10.1038/srep07298	Overexpression of ubiquitin carboxyl-terminal hydrolase L1 (UCHL1) delays Alzheimer's progression in vivo	Overexpression of ubiquitin carboxyl-terminal hydrolase L1 (UCHL1) delays Alzheimer's progression in vivo	https://www.ncbi.nlm.nih.gov/pmc/articles/PMC4252905/pdf/srep07298.pdf	1	1	0	1	1	1	TRUE	0	1	1
2014	1	7856	10.5665/sleep.4182	Short-Term Potentiation in the Control of Pharyngeal Muscles in Obstructive Apnea Patients	Short-Term Potentiation in the Control of Pharyngeal Muscles in Obstructive Apnea Patients	https://www.ncbi.nlm.nih.gov/pmc/articles/PMC4196067/pdf/aasm.37.11.1833.pdf	1	1	0	1	1	1	TRUE	0	1	1
2014	1	7947	10.1016/j.scr.2014.02.003	Serotonin augments smooth muscle differentiation of bone marrow stromal cells	Serotonin augments smooth muscle differentiation of bone marrow stromal cells	https://www.sciencedirect.com/science/article/pii/S1873506114000129?via%3Dihub	1	1	0	1	1	1	TRUE	0	1	1
2014	1	7967	10.1161/STROKEAHA.113.002707	Shared Genetic Susceptibility to Ischemic Stroke and Coronary Artery Disease A Genome-Wide Analysis of Common Variants	Shared Genetic Susceptibility to Ischemic Stroke and Coronary Artery Disease A Genome-Wide Analysis of Common Variants	https://www.ahajournals.org/doi/10.1161/STROKEAHA.113.002707	1	1	0	1	1	1	TRUE	0	1	1	There was an additional doctoral CIHR award
2014	1	7986	10.1016/j.str.2013.11.006	NIeH Defines a New Family of Bacterial Effector Kinases	NIeH Defines a New Family of Bacterial Effector Kinases	https://www.cell.com/action/showPdf?pii=S0969-2126%2813%2900456-5	1	1	0	1	1	1	TRUE	0	1	1
2014	1	8002	10.1016/j.suc.2014.08.001	Differences Between Murine and Human Sepsis	Differences Between Murine and Human Sepsis	https://www.sciencedirect.com/science/article/abs/pii/S0039610914001364?via%3Dihub#!	1	0	0	0	0	0	TRUE	0	0	1
2014	1	8037	10.1089/tmj.2014.0002	The Telehealth Satisfaction Scale: Reliability, Validity, and Satisfaction with Telehealth in a Rural Memory Clinic Population	The Telehealth Satisfaction Scale: Reliability, Validity, and Satisfaction with Telehealth in a Rural Memory Clinic Population	https://www.ncbi.nlm.nih.gov/pmc/articles/PMC4457516/pdf/nihms4663.pdf	1	1	0	1	1	1	TRUE	0	1	1
2014	1	8061	10.1186/1756-6614-7-4	Acute TSH stimulation in vivo does not alter serum PCSK9 levels	Acute TSH stimulation in vivo does not alter serum PCSK9 levels	https://thyroidresearchjournal.biomedcentral.com/track/pdf/10.1186/1756-6614-7-4	1	1	0	1	1	1	TRUE	0	1	1
2014	1	8134	10.1016/j.trsl.2013.08.008	Zebrafish as a model system for mitochondrial biology and diseases	Zebrafish as a model system for mitochondrial biology and diseases	https://reader.elsevier.com/reader/sd/pii/S1931524413002922?token=ED82ADD7376F5C87A3045B268D17AB278D3AB681772B8A2A7E9B53551188338D2C14B03D82E07ED3D81274FD379C2A96	1	0	0	0	0	0	TRUE	0	0	1
2014	1	8184	10.1186/1745-6215-15-48	Variability in research ethics review of cluster randomized trials: a scenario-based survey in three countries	Variability in research ethics review of cluster randomized trials: a scenario-based survey in three countries	https://trialsjournal.biomedcentral.com/track/pdf/10.1186/1745-6215-15-48	1	1	0	1	1	1	TRUE	0	1	1
2014	1	8209	10.1016/j.vaccine.2013.09.053	Current status of syphilis vaccine development: Need, challenges, prospects	Current status of syphilis vaccine development: Need, challenges, prospects	https://www.ncbi.nlm.nih.gov/pmc/articles/PMC3951677/pdf/nihms531216.pdf	1	1	0	1	1	1	TRUE	0	1	1
2014	1	8224	10.1016/j.vph.2014.06.003	Cardiovascular effects of acute treatment with the antipsychotic drug olanzapine in rats	Cardiovascular effects of acute treatment with the antipsychotic drug olanzapine in rats	https://reader.elsevier.com/reader/sd/pii/S1537189114001098?token=23E350E4D053DC259DF4EE6A337C4B2C91B10DC29AB5B8AAEC2D2CD9518D7DB4A187700548AA17CF72FA8FA3EB033164	1	0	0	0	0	0	TRUE	0	0	1
2015	2	8345	10.1021/acschembio.5b00263	Nucleotide Sugar Pucker Preference Mitigates Excision by HIV-1 RT	Nucleotide Sugar Pucker Preference Mitigates Excision by HIV-1 RT	https://pubs.acs.org/doi/pdf/10.1021/acschembio.5b00263	1	1	0	1	1	0	FALSE	0	1	1
2015	2	8389	10.1007/s00401-015-1476-2	Quantitative analysis and clinico-pathological correlations of different dipeptide repeat protein pathologies in C9ORF72 mutation carriers	Quantitative analysis and clinico-pathological correlations of different dipeptide repeat protein pathologies in C9ORF72 mutation carriers	https://link.springer.com/content/pdf/10.1007/s00401-015-1476-2.pdf	1	0	0	0	0	0	TRUE	0	0	1
2015	2	8496	10.1080/09540121.2015.1036725	Food insufficiency, housing and health-related quality of life: results from the Positive Spaces, Healthy Places study	Food insufficiency, housing and health-related quality of life: results from the Positive Spaces, Healthy Places study	https://www.tandfonline.com/doi/full/10.1080/09540121.2015.1036725	1	0	0	0	0	0	TRUE	0	0	1
2015	2	8498	10.1080/09540121.2015.1005003	Vets, denialists and rememberers: social typologies of patient adherence and non-adherence to HAART from the perspective of HIV care providers	Vets, denialists and rememberers: social typologies of patient adherence and non-adherence to HAART from the perspective of HIV care providers.	https://pubmed.ncbi.nlm.nih.gov/25635938/	1	0	0	0	0	0	TRUE	0	0	1
2015	2	8590	10.1093/aje/kwu290	Associations of Non-Hodgkin Lymphoma (NHL) Risk With Autoimmune Conditions According to Putative NHL Loci	Associations of Non-Hodgkin Lymphoma (NHL) Risk With Autoimmune Conditions According to Putative NHL Loci	https://academic.oup.com/aje/article/181/6/406/118200	1	1	0	1	1	1	TRUE	0	1	1
2015	2	8602	10.1016/j.jagp.2014.10.002	Initiation of Antidepressant Medication After Hip Fracture in Community-Dwelling Older Adults	Initiation of Antidepressant Medication After Hip Fracture in Community-Dwelling Older Adults	https://reader.elsevier.com/reader/sd/pii/S1064748114002917?token=FDD1B8E79495EF0AC236D73D05D4E31894E7428C7AE37882B3B9ED96E3E901D7C0629E68CBF254FEB81578442DA41DAB	1	0	0	0	0	0	TRUE	0	0	1
2015	2	8661	10.1016/j.ajog.2015.04.015	An ultrasound-based fetal weight reference for twins	An ultrasound-based fetal weight reference for twins	https://www.ajog.org/article/S0002-9378(15)00379-8/fulltext	1	0	0	0	0	0	TRUE	0	0	1
2015	2	8664	10.5014/ajot.2015.014639	Patients With Brain Tumors: Who Receives Postacute Occupational Therapy Services?	Patients With Brain Tumors: Who Receives Postacute Occupational Therapy Services?	https://ajot.aota.org/article.aspx?articleid=2109142	1	1	0	1	1	0	FALSE	0	1	1
2015	2	8682	10.1055/s-0034-1396687	Nil-Per-Os Days and Necrotizing Enterocolitis in Extremely Preterm Infants	Nil-Per-Os Days and Necrotizing Enterocolitis in Extremely Preterm Infants	https://www.thieme-connect.com/products/ejournals/abstract/10.1055/s-0034-1396687	1	0	0	0	0	0	TRUE	0	0	1
2015	2	8688	10.1152/ajpcell.00323.2014	Atrial natriuretic peptide inhibits cell cycle activity of embryonic cardiac progenitor cells via its NPRA receptor signaling axis	Atrial natriuretic peptide inhibits cell cycle activity of embryonic cardiac progenitor cells via its NPRA receptor signaling axis	https://journals.physiology.org/doi/pdf/10.1152/ajpcell.00323.2014	1	1	0	1	1	1	TRUE	0	1	1
2015	2	8700	10.1152/ajpgi.00421.2014	TRPV1 sensitization mediates postinflammatory visceral pain following acute colitis	TRPV1 sensitization mediates postinflammatory visceral pain following acute colitis	https://journals.physiology.org/doi/pdf/10.1152/ajpgi.00421.2014	1	1	0	1	1	0	FALSE	0	1	1
2015	2	8701	10.1152/ajpgi.00137.2014	A high-fat diet modulates iron metabolism but does not promote liver fibrosis in hemochromatotic Hjv(-/-) mice	A high-fat diet modulates iron metabolism but does not promote liver fibrosis in hemochromatotic Hjv⁻/⁻ mice.	https://journals.physiology.org/doi/pdf/10.1152/ajpgi.00137.2014	1	1	0	1	1	1	TRUE	0	1	1
2015	2	8712	10.1152/ajpheart.00664.2014	Partial deletion of ROCK2 protects mice from high-fat diet-induced cardiac insulin resistance and contractile dysfunction	Partial deletion of ROCK2 protects mice from high-fat diet-induced cardiac insulin resistance and contractile dysfunction	https://journals.physiology.org/doi/pdf/10.1152/ajpheart.00664.2014	1	1	0	1	1	1	TRUE	0	1	1
2015	2	8721	10.1152/ajplung.00402.2014	NMDA receptors mediate contractile responses in human airway smooth muscle cells	NMDA receptors mediate contractile responses in human airway smooth muscle cells	https://journals.physiology.org/doi/pdf/10.1152/ajplung.00402.2014	1	1	0	1	1	1	TRUE	0	1	1
2015	2	8771	10.1111/aji.12300	Latent TGF-beta 1 is Compartmentalized Between Blood and Seminal Plasma of HIV-Positive Men and Its Activation in Semen is Negatively Correlated with Viral Load and Immune Activation	Latent TGF-beta 1 is Compartmentalized Between Blood and Seminal Plasma of HIV-Positive Men and Its Activation in Semen is Negatively Correlated with Viral Load and Immune Activation	https://onlinelibrary.wiley.com/doi/abs/10.1111/aji.12300	1	0	0	0	0	0	TRUE	0	0	1
2015	2	8779	10.1164/rccm.201505-0876CI	The Central Role of Proprotein Convertase Subtilisin/Kexin Type 9 in Septic Pathogen Lipid Transport and Clearance	The Central Role of Proprotein Convertase Subtilisin/Kexin Type 9 in Septic Pathogen Lipid Transport and Clearance	https://www.atsjournals.org/doi/pdf/10.1164/rccm.201505-0876CI	1	1	0	1	1	0	FALSE	0	1	1
2015	2	8829	10.1007/s00216-015-8914-9	Real-time Raman spectroscopy for automatic in vivo skin cancer detection: an independent validation	Real-time Raman spectroscopy for automatic in vivo skin cancer detection: an independent validation	https://link.springer.com/content/pdf/10.1007/s00216-015-8914-9.pdf	1	0	0	0	0	0	TRUE	0	0	1
2015	2	8953	10.1146/annurev-statistics-010814-020403	Using Longitudinal Complex Survey Data	Using Longitudinal Complex Survey Data	https://www.annualreviews.org/doi/pdf/10.1146/annurev-statistics-010814-020403	1	0	0	0	0	0	TRUE	0	0	1
2015	2	8958	10.2174/1871520615666141216145417	Lessons from Nature: Sources and Strategies for Developing AMPK Activators for Cancer Chemotherapeutics	Lessons from Nature: Sources and Strategies for Developing AMPK Activators for Cancer Chemotherapeutics	https://www.ncbi.nlm.nih.gov/pmc/articles/PMC5580392/pdf/nihms898324.pdf	1	1	0	1	1	1	TRUE	0	1	1
2015	2	8974	10.1128/AAC.04829-14	Simian-Tropic HIV as a Model To Study Drug Resistance against Integrase Inhibitors	Simian-tropic HIV as a model to study drug resistance against integrase inhibitors.	https://www.ncbi.nlm.nih.gov/pmc/articles/PMC4356797/pdf/zac1942.pdf	1	1	0	1	1	1	TRUE	0	1	1
2015	2	9033	10.1139/apnm-2015-0164	Objectively measured physical activity of young Canadian children using accelerometry	Objectively measured physical activity of young Canadian children using accelerometry.	https://www.nrcresearchpress.com/doi/pdfplus/10.1139/apnm-2015-0164	1	0	1	1	1	1	TRUE	0	1	1
2015	2	9060	10.1016/j.apmr.2014.06.021	Using the Systems Framework for Postural Control to Analyze the Components of Balance Evaluated in Standardized Balance Measures: A Scoping Review	Using the Systems Framework for Postural Control to Analyze the Components of Balance Evaluated in Standardized Balance Measures: A Scoping Review	https://www.archives-pmr.org/action/showPdf?pii=S0003-9993%2814%2900504-8	1	1	0	1	1	1	TRUE	0	1	1
2015	2	9163	10.1080/14616734.2014.953963	Establishment and consolidation of the sleep-wake cycle as a function of attachment pattern	Establishment and consolidation of the sleep-wake cycle as a function of attachment pattern.	https://www.tandfonline.com/doi/abs/10.1080/14616734.2014.953963	1	0	1	1	1	0	FALSE	0	1	1
2015	2	9229	10.3920/BM2015.0021	Lactobacillus fermentum NCIMB 5221 and NCIMB 2797 as cholesterol-lowering probiotic biotherapeutics: in vitro analysis	Lactobacillus fermentum NCIMB 5221 and NCIMB 2797 as cholesterol-lowering probiotic biotherapeutics: in vitro analysis	https://www.wageningenacademic.com/doi/abs/10.3920/BM2015.0021	1	0	0	0	0	0	TRUE	0	0	1
2015	2	9231	10.1016/j.beem.2015.10.011	Differentiation of human pluripotent stem cells into beta-cells: Potential and challenges	Differentiation of human pluripotent stem cells into beta-cells: Potential and challenges	https://reader.elsevier.com/reader/sd/pii/S1521690X15001232?token=6815A1E389FA9E455ACA292BBE67C4DFBA039FA789E5A480424AA92AA869A4F4AB060531F5A07A6F7924A45D6024B657	1	0	0	0	0	0	TRUE	0	0	1
2015	2	9241	10.1016/j.bbrc.2015.11.052	N-myristoyltransferase 1 interacts with calnexin at the endoplasmic reticulum	N-Myristoyltransferase 1 interacts with calnexin at the endoplasmic reticulum.	https://www.sciencedirect.com/science/article/pii/S0006291X15309207?via%3Dihub	1	0	0	0	0	0	TRUE	0	0	1
2015	2	9251	10.1042/BJ20150125	Metformin and salicylate synergistically activate liver AMPK, inhibit lipogenesis and improve insulin sensitivity	Metformin and salicylate synergistically activate liver AMPK, inhibit lipogenesis and improve insulin sensitivity	https://www.ncbi.nlm.nih.gov/pmc/articles/PMC5233440/pdf/nihms6397.pdf	1	1	0	1	1	1	TRUE	0	1	1
2015	2	9264	10.1042/BJ20141133	Identification of Leishmania donovani peroxin 14 residues required for binding the peroxin 5 receptor proteins	Identification of Leishmania donovani peroxin 14 residues required for binding the peroxin 5 receptor proteins.	https://pubmed.ncbi.nlm.nih.gov/25370715/	1	0	0	0	0	0	TRUE	0	0	1
2015	2	9266	10.1016/j.bcp.2015.04.011	PKC-mediated cerebral vasoconstriction: Role of myosin light chain phosphorylation versus actin cytoskeleton reorganization	PKC-mediated cerebral vasoconstriction: Role of myosin light chain phosphorylation versus actin cytoskeleton reorganization	https://reader.elsevier.com/reader/sd/pii/S0006295215002166?token=48380B5E5E5968215FFFFEC35EAF15D77E00A7D721CAB390A111E8322CC367A021DCA8C6F4EE58E175DE70868A4076F4	1	0	0	0	0	0	TRUE	0	0	1
2015	2	9372	10.1095/biolreprod.115.129569	Follicle-Stimulating Hormone Increases Gap Junctional Communication Between Somatic and Germ-Line Follicular Compartments During Murine Oogenesis	Follicle-Stimulating Hormone Increases Gap Junctional Communication Between Somatic and Germ-Line Follicular Compartments During Murine Oogenesis	https://academic.oup.com/biolreprod/article/93/2/47,%201-10/2434266	1	1	0	1	1	1	TRUE	0	1	1
2015	2	9534	10.1182/blood-2014-07-587600	FlnA binding to PACSIN2 F-BAR domain regulates membrane tubulation in megakaryocytes and platelets	FlnA binding to PACSIN2 F-BAR domain regulates membrane tubulation in megakaryocytes and platelets.	https://www.ncbi.nlm.nih.gov/pmc/articles/PMC4492198/	1	1	0	1	1	1	TRUE	0	1	1
2015	2	9537	10.1182/blood-2014-10-603738	STAT1 is phosphorylated and downregulated by the oncogenic tyrosine kinase NPM-ALK in ALK-positive anaplastic large-cell lymphoma	STAT1 is phosphorylated and downregulated by the oncogenic tyrosine kinase NPM-ALK in ALK-positive anaplastic large-cell lymphoma	https://watermark.silverchair.com/336.pdf?token=AQECAHi208BE49Ooan9kkhW_Ercy7Dm3ZL_9Cf3qfKAc485ysgAAA5owggOWBgkqhkiG9w0BBwagggOHMIIDgwIBADCCA3wGCSqGSIb3DQEHATAeBglghkgBZQMEAS4wEQQM5uh6d-fkF-pT263mAgEQgIIDTYT9X0-OaqvyZWN-C4QhNaV3G_LEHfNezzgKplbNKq_UsMMHgm1w8WADBxl8GPDTnPCqGqqt_LDktGnIagb89UYUqeJwWXTl2wCkfEz63qDp0LJ-xjR97rm6TALh2oPAIIha8Mi2W56mA9dlWL04a1tcf7qLhWHg1RlfPAKmihFkx0CZn5SnZU8hgtMtRcjq18R…	1	1	0	1	1	1	TRUE	0	1	1
2015	2	9543	10.1097/MBP.0000000000000087	BMI, annual blood pressure measurements, and mortality in patients with obesity and hypertension: a retrospective cohort study	BMI, annual blood pressure measurements, and mortality in patients with obesity and hypertension: a retrospective cohort study.	https://pubmed.ncbi.nlm.nih.gov/25243712/	1	0	1	1	1	0	FALSE	0	1	1
2015	2	9561	10.1186/s12885-015-1251-8	The involvement of insulin-like growth factor 2 binding protein 3 (IMP3) in pancreatic cancer cell migration, invasion, and adhesion	The involvement of insulin-like growth factor 2 binding protein 3 (IMP3) in pancreatic cancer cell migration, invasion, and adhesion	https://bmccancer.biomedcentral.com/track/pdf/10.1186/s12885-015-1251-8	1	1	0	1	1	1	TRUE	0	1	1
2015	2	9572	10.1186/s12872-015-0124-z	Endothelial cell control of thrombosis	Endothelial cell control of thrombosis	https://bmccardiovascdisord.biomedcentral.com/track/pdf/10.1186/s12872-015-0124-z	1	1	0	1	1	1	TRUE	0	1	1
2015	2	9593	10.1186/s12864-015-1840-6	Male and female mice show significant differences in hepatic transcriptomic response to 2,3,7,8-tetrachlorodibenzo-p-dioxin	Male and female mice show significant differences in hepatic transcriptomic response to 2,3,7,8-tetrachlorodibenzo-p-dioxin	https://bmcgenomics.biomedcentral.com/track/pdf/10.1186/s12864-015-1840-6	1	1	0	1	1	1	TRUE	0	1	1
2015	2	9610	10.1186/s12913-015-1183-7	Cardiac rehabilitation in Canada and Arab countries: comparing availability and program characteristics	Cardiac rehabilitation in Canada and Arab countries: comparing availability and program characteristics	https://bmchealthservres.biomedcentral.com/track/pdf/10.1186/s12913-015-1183-7	1	1	0	1	1	1	TRUE	0	1	1
2015	2	9624	10.1186/s12913-015-1078-7	An institutional ethnography of chronic pain management in family medicine (COPE) study protocol	An institutional ethnography of chronic pain management in family medicine (COPE) study protocol	https://bmchealthservres.biomedcentral.com/track/pdf/10.1186/s12913-015-1078-7	1	1	0	1	1	1	TRUE	0	1	1
2015	2	9777	10.1186/s12890-015-0044-9	Patients' perspective of barriers and facilitators to taking long-term controller medication for asthma: a novel taxonomy	Patients' perspective of barriers and facilitators to taking long-term controller medication for asthma: a novel taxonomy	https://bmcpulmmed.biomedcentral.com/track/pdf/10.1186/s12890-015-0044-9	1	1	0	1	1	1	TRUE	0	1	1
2015	2	9901	10.1016/j.bbi.2015.02.019	Role of adaptor protein MyD88 in TLR-mediated preconditioning and neuroprotection after acute excitotoxicity	Role of adaptor protein MyD88 in TLR-mediated preconditioning and neuroprotection after acute excitotoxicity	https://reader.elsevier.com/reader/sd/pii/S0889159115000616?token=AFAA6AF1995C5E1411D363A235770D6A5AEE65DEF63637880D1591CA2F7E7314871551E3575DCA002E38DA6D36069F61	1	0	0	0	0	0	TRUE	0	0	1
2015	2	9907	10.1007/s11682-014-9291-2	Gray & white matter tissue contrast differentiates Mild Cognitive Impairment converters from non-converters	Gray & white matter tissue contrast differentiates Mild Cognitive Impairment converters from non-converters	https://link.springer.com/content/pdf/10.1007/s11682-014-9291-2.pdf	1	0	1	1	1	1	TRUE	0	1	1	CIHR supports the database used
2015	2	9962	10.1038/bjc.2015.24	Infertility and incident endometrial cancer risk: a pooled analysis from the epidemiology of endometrial cancer consortium (E2C2)	Infertility and incident endometrial cancer risk: a pooled analysis from the epidemiology of endometrial cancer consortium (E2C2)	https://www.nature.com/articles/bjc201524.pdf	1	1	0	1	1	1	TRUE	0	1	1
2015	2	9979	10.1111/bph.12695	Analgesic synergy between opioid and alpha(2)-adrenoceptors	Analgesic synergy between opioid and alpha(2)-adrenoceptors	https://www.ncbi.nlm.nih.gov/pmc/articles/PMC4292955/pdf/bph0172-0388.pdf	1	1	0	1	1	1	TRUE	0	1	1
2015	2	10009	10.1007/s00223-015-0032-3	Bone Marrow Stress Decreases Osteogenic Progenitors	Bone Marrow Stress Decreases Osteogenic Progenitors	https://link.springer.com/content/pdf/10.1007/s00223-015-0032-3.pdf	1	0	0	0	0	0	TRUE	0	0	1
2015	2	10057	10.1139/cjc-2015-0227	An improved preparation of some aryl alpha-L-arabinofuranosides for use as chromogenic substrates for alpha-L-arabinofuranosidases	An improved preparation of some aryl alpha-L-arabinofuranosides for use as chromogenic substrates for alpha-L-arabinofuranosidases	https://www.researchgate.net/publication/283186295_An_improved_preparation_of_some_aryl_a-_L_-arabinofuranosides_for_use_as_chromogenic_substrates_for_a-_L_-arabinofuranosidases	1	0	0	0	0	0	TRUE	0	0	1
2015	2	10070	10.3148/cjdpr-2015-014	Awareness and Knowledge of Recommendations from Canada's Food Guide	Awareness and Knowledge of Recommendations from Canada's Food Guide	https://dcjournal.ca/doi/full/10.3148/cjdpr-2015-014?url_ver=Z39.88-2003&rfr_id=ori%3Arid%3Acrossref.org&rfr_dat=cr_pub++0pubmed&	1	0	1	1	1	1	TRUE	0	1	1
2015	2	10090	10.3138/cjhs.24.1-A1	Improving the accuracy of Chlamydia trachomatis incidence rate estimates among adolescents in Canada	Improving the accuracy ofChlamydia trachomatisincidence rate estimates among adolescents in Canada	https://utpjournals.press/doi/abs/10.3138/cjhs.24.1-A1	1	0	0	0	0	0	TRUE	0	0	1
2015	2	10162	10.17269/CJPH.106.4665	Tridimensionality of alcohol use in Canada: Patterns of drinking, contexts and motivations to drink in the definition of Canadian drinking profiles according to gender	Tridimensionality of alcohol use in Canada: Patterns of drinking, contexts and motivations to drink in the definition of Canadian drinking profiles according to gender	https://link.springer.com/content/pdf/10.17269/CJPH.106.4665.pdf	1	0	1	1	1	1	TRUE	0	1	1
2015	2	10176	10.1503/cmaj.140887	Recommendations for prevention of weight gain and use of behavioural and pharmacologic interventions to manage overweight and obesity in adults in primary care	Recommendations for prevention of weight gain and use of behavioural and pharmacologic interventions to manage overweight and obesity in adults in primary care	https://www.cmaj.ca/content/cmaj/187/3/184.full.pdf	1	1	0	1	1	1	TRUE	0	1	1
2015	2	10195	10.1503/cmaj.141372	Determinants of variations in initial treatment strategies for stable ischemic heart disease	Determinants of variations in initial treatment strategies for stable ischemic heart disease.	https://www.ncbi.nlm.nih.gov/pmc/articles/PMC4500728/pdf/187e317.pdf	1	1	0	1	1	1	TRUE	0	1	1
2015	2	10235	10.1007/s00280-015-2858-9	Overcoming ABCG2-mediated drug resistance with imidazo-[1,2-b]-pyridazine-based Pim1 kinase inhibitors	Overcoming ABCG2-mediated drug resistance with imidazo-[1,2-b]-pyridazine-based Pim1 kinase inhibitors	https://link.springer.com/content/pdf/10.1007/s00280-015-2858-9.pdf	1	0	0	1	1	1	TRUE	0	1	1
2015	2	10260	10.1097/PPO.0000000000000134	A Decade of Experience in Developing Preclinical Models of Advanced- or Early-Stage Spontaneous Metastasis to Study Antiangiogenic Drugs, Metronomic Chemotherapy, and the Tumor Microenvironment	A Decade of Experience in Developing Preclinical Models of Advanced- or Early-Stage Spontaneous Metastasis to Study Antiangiogenic Drugs, Metronomic Chemotherapy, and the Tumor Microenvironment	https://insights.ovid.com/article/00130404-201507000-00008	1	1	0	1	1	0	FALSE	0	1	1
2015	2	10338	10.1038/cddis.2014.554	Phosphorylation of the translation initiation factor eIF2 alpha at serine 51 determines the cell fate decisions of Akt in response to oxidative stress	Phosphorylation of the translation initiation factor eIF2 alpha at serine 51 determines the cell fate decisions of Akt in response to oxidative stress	https://www.ncbi.nlm.nih.gov/pmc/articles/PMC4669752/pdf/cddis2014554a.pdf	1	1	0	1	1	1	TRUE	0	1	1
2015	2	10430	10.1016/j.cellsig.2014.12.015	PKC delta-iPLA2-PGE2-PPAR gamma signaling cascade mediates TNF-alpha induced Claudin 1 expression in human lung carcinoma cells	PKC delta-iPLA2-PGE2-PPAR gamma signaling cascade mediates TNF-alpha induced Claudin 1 expression in human lung carcinoma cells	https://reader.elsevier.com/reader/sd/pii/S0898656814004173?token=151C3BCF331092B7521B06DB614ED739084E1E868E445BAE244E6F6640E9DEED70B862AAA3F24895741F442F093CB1A0	1	0	1	1	1	0	FALSE	0	1	1
2015	2	10484	10.1016/j.chembiol.2014.12.010	Small Molecule Inhibitors of Clostridium difficile Toxin B-Induced Cellular Damage	Small Molecule Inhibitors of Clostridium difficile Toxin B-Induced Cellular Damage	https://reader.elsevier.com/reader/sd/pii/S107455211400458X?token=556A4B92772B005ADEACDB8CDF3E99FCB10A53F385C777506CC81F6747B39469A593B0673A0CE845E2A7713D73284E4F	1	1	0	1	1	1	TRUE	0	1	1
2015	2	10492	10.1021/acs.chemmater.5b03530	Characterization of Disordered Li(1+x)Ti2xFe(1-3x)O2 as Positive Electrode Materials in Li-Ion Batteries Using Percolation Theory	Characterization of Disordered Li(1+x)Ti2xFe(1-3x)O2 as Positive Electrode Materials in Li-Ion Batteries Using Percolation Theory	https://pubs.acs.org/doi/pdf/10.1021/acs.chemmater.5b03530#	1	0	0	0	0	1	FALSE	2	1	1
2015	2	10556	10.1161/CIRCRESAHA.117.306666	Differential Role of an NF-kappa B Transcriptional Response Element in Endothelial Versus Intimal Cell VCAM-1 Expression	Differential Role of an NF-kappa B Transcriptional Response Element in Endothelial Versus Intimal Cell VCAM-1 Expression	https://www.ahajournals.org/doi/epub/10.1161/CIRCRESAHA.117.306666	1	1	0	1	1	1	TRUE	0	1	1
2015	2	10564	10.1161/CIRCGENETICS.114.000952	Effect of Bile Acid Sequestrants on the Risk of Cardiovascular Events A Mendelian Randomization Analysis	Effect of Bile Acid Sequestrants on the Risk of Cardiovascular Events A Mendelian Randomization Analysis	https://www.ahajournals.org/doi/reader/10.1161/CIRCGENETICS.114.000952	1	1	0	1	1	1	TRUE	0	1	1
2015	2	10571	10.1161/CIRCOUTCOMES.114.001416	The Cardiovascular Health in Ambulatory Care Research Team (CANHEART) Using Big Data to Measure and Improve Cardiovascular Health and Healthcare Services	The Cardiovascular Health in Ambulatory Care Research Team (CANHEART) Using Big Data to Measure and Improve Cardiovascular Health and Healthcare Services	https://www.ahajournals.org/doi/epub/10.1161/CIRCOUTCOMES.114.001416	1	1	0	1	1	1	TRUE	0	1	1
2015	2	10594	10.3109/10641963.2014.933966	Testosterone is associated with the cardiovascular autonomic response to a stressor in healthy men	Testosterone is associated with the cardiovascular autonomic response to a stressor in healthy men.	https://www.tandfonline.com/doi/abs/10.3109/10641963.2014.933966?journalCode=iceh20	1	0	1	1	1	0	FALSE	0	1	1
2015	2	10661	10.1093/ckj/sfu122	Effect of oral vitamin D analogs on mortality and cardiovascular outcomes among adults with chronic kidney disease: a meta-analysis	Effect of oral vitamin D analogs on mortality and cardiovascular outcomes among adults with chronic kidney disease: a meta-analysis	https://academic.oup.com/ckj/article/8/1/41/434315	1	1	0	1	1	1	TRUE	0	1	1	Another CIHR doctoral award
2015	2	10703	10.1177/1740774515569014	Rejoinder	Rejoinder	https://journals.sagepub.com/doi/10.1177/1740774515569014	1	0	0	0	0	0	TRUE	0	0	1
2015	2	10710	10.1002/14651858.CD001176.pub3	Treatment and prevention of pouchitis after ileal pouch-anal anastomosis for chronic ulcerative colitis	Treatment and prevention of pouchitis after ileal pouch-anal anastomosis for chronic ulcerative colitis	https://www.cochranelibrary.com/cdsr/doi/10.1002/14651858.CD001176.pub3/pdf/full	1	1	0	1	1	1	TRUE	0	1	1
2015	2	10716	10.1002/14651858.CD010860.pub2	Mini-Cog for the diagnosis of Alzheimer's disease dementia and other dementias within a community setting	Mini-Cog for the diagnosis of Alzheimer's disease dementia and other dementias within a community setting.	https://www.cochranelibrary.com/cdsr/doi/10.1002/14651858.CD010860.pub2/epdf/full	1	1	0	1	1	1	TRUE	0	1	1
2015	2	10729	10.1080/16506073.2015.1048823	The Nature of the Association between Anxiety Sensitivity and Pain-Related Anxiety: Evidence from Correlational and Intervention Studies	The Nature of the Association between Anxiety Sensitivity and Pain-Related Anxiety: Evidence from Correlational and Intervention Studies.	https://www.tandfonline.com/doi/full/10.1080/16506073.2015.1048823	1	0	0	0	0	0	TRUE	0	0	1
2015	2	10775	10.1016/j.cortex.2015.05.002	Meta-analytic evidence for the non-modularity of pitch processing in congenital amusia	Meta-analytic evidence for the non-modularity of pitch processing in congenital amusia	https://reader.elsevier.com/reader/sd/pii/S0010945215001598?token=21E56515FAD46D57C71D3C9501D3B3CC3307B921BABEC688A8BF6CF5A5DB2A095CB68E23CB4BC0B89D0C88BAE06C50D8	1	0	1	1	1	1	TRUE	0	1	1
2015	2	10818	10.1177/1532708613516426	Urban Outcasts, Disposable Bodies, and Embodied Research in a Western Canadian Arriviste City	Urban Outcasts, Disposable Bodies, and Embodied Research in a Western Canadian “Arriviste” City	https://journals.sagepub.com/doi/10.1177/1532708613516426	1	0	1	1	1	0	FALSE	0	1	1
2015	2	10927	10.1016/j.cytogfr.2014.10.008	Pharmacogenomics of interferon-beta in multiple sclerosis: What has been accomplished and how can we ensure future progress?	Pharmacogenomics of interferon-beta in multiple sclerosis: What has been accomplished and how can we ensure future progress?	https://reader.elsevier.com/reader/sd/pii/S1359610114001361?token=98D59122D381356CBC1D01E585ACA02384F7588F8887D36098129FADB1DDED02B3022357C4A2927B42D98044FA167C69	1	0	0	0	0	0	TRUE	0	0
2015	2	11007	10.2337/db13-1524	Perforin Is a Novel Immune Regulator of Obesity-Related Insulin Resistance	Perforin Is a Novel Immune Regulator of Obesity-Related Insulin Resistance	https://diabetes.diabetesjournals.org/content/64/1/90.full-text.pdf	1	1	0	1	1	1	TRUE	0	1	1
2015	2	11018	10.2337/db15-0337	Seven-Day Caloric and Saturated Fat Restriction Increases Myocardial Dietary Fatty Acid Partitioning in Impaired Glucose-Tolerant Subjects	Seven-Day Caloric and Saturated Fat Restriction Increases Myocardial Dietary Fatty Acid Partitioning in Impaired Glucose-Tolerant Subjects	https://diabetes.diabetesjournals.org/content/64/11/3690.full-text.pdf	1	1	0	1	1	1	TRUE	0	1	1
2015	2	11026	10.2337/dc15-0491	Risk of Dementia in Seniors With Newly Diagnosed Diabetes: A Population-Based Study		https://care.diabetesjournals.org/content/38/10/1868.full-text.pdf	1	1	0	1	1	1	TRUE	0	1	1
2015	2	11063	10.1007/s10620-015-3797-3	Trimethylamine-N-oxide: A Novel Biomarker for the Identification of Inflammatory Bowel Disease	Trimethylamine-N-oxide: A Novel Biomarker for the Identification of Inflammatory Bowel Disease	https://link.springer.com/content/pdf/10.1007/s10620-015-3797-3.pdf	1	0	0	0	0	0	TRUE	0	0	1
2015	2	11096	10.1016/j.drugalcdep.2015.08.037	The impact of low-threshold methadone maintenance treatment on mortality in a Canadian setting	The impact of low-threshold methadone maintenance treatment on mortality in a Canadian setting	https://reader.elsevier.com/reader/sd/pii/S0376871615016695?token=5B04FCD1C81F151E919598790C2FC6BB872A5574C0763B0696762743438AFE69FC65224157228401C3DB4DB443A57ECB	1	0	1	1	1	1	TRUE	0	1	1
2015	2	11142	10.1016/j.electacta.2015.09.058	Quantifying Percolation Events in PEM Fuel Cell Using Synchrotron Radiography	Quantifying Percolation Events in PEM Fuel Cell Using Synchrotron Radiography	https://reader.elsevier.com/reader/sd/pii/S0013468615304709?token=F2F0BE7C76D6A73F1393531301D52D35B604BBCDB8486BFD7D8244EAB9945F3A129DDF800CC46F36A242FF0AC619F504	1	0	0	0	0	0	TRUE	0	0	1
2015	2	11148	10.7554/eLife.07296	Thermal fluctuations of immature SOD1 lead to separate folding and misfolding pathways	Thermal fluctuations of immature SOD1 lead to separate folding and misfolding pathways	https://elifesciences.org/articles/07296	1	1	0	1	1	1	TRUE	0	1	1
2015	2	11238	10.1071/EN14042	Multi-elemental scanning transmission X-ray microscopy-near edge X-ray absorption fine structure spectroscopy assessment of organo-mineral associations in soils from reduced environments	Multi-elemental scanning transmission X-ray microscopy-near edge X-ray absorption fine structure spectroscopy assessment of organo-mineral associations in soils from reduced environments	https://www.publish.csiro.au/en/EN14042	1	0	1	1	1	0	FALSE	0	1	1
2015	2	11252	10.1111/1462-2920.12602	EsrC, an envelope stress-regulated repressor of the mexCD-oprJ multidrug efflux operon in Pseudomonas aeruginosa	EsrC, an envelope stress-regulated repressor of the mexCD-oprJ multidrug efflux operon in Pseudomonas aeruginosa	https://sfamjournals.onlinelibrary.wiley.com/doi/epdf/10.1111/1462-2920.12602	1	0	0	0	0	0	TRUE	0	0	1
2015	2	11277	10.1017/S0950268814000892	Prevalence and correlates of HIV infection and sexually transmitted infections in female sex workers (FSWs) in Shanghai, China	Prevalence and correlates of HIV infection and sexually transmitted infections in female sex workers (FSWs) in Shanghai, China	https://www.cambridge.org/core/services/aop-cambridge-core/content/view/62659414C10BED5D59A9F66E11D46AF9/S0950268814000892a.pdf/prevalence_and_correlates_of_hiv_infection_and_sexually_transmitted_infections_in_female_sex_workers_fsws_in_shanghai_china.pdf	1	1	0	1	1	0	FALSE	0	1	1
2015	2	11279	10.1017/S0950268814001447	The impact of ethnicity and geographical location of residence on the 2009 influenza H1N1 pandemic vaccination	The impact of ethnicity and geographical location of residence on the 2009 influenza H1N1 pandemic vaccination.	https://www.cambridge.org/core/journals/epidemiology-and-infection/article/impact-of-ethnicity-and-geographical-location-of-residence-on-the-2009-influenza-h1n1-pandemic-vaccination/82D47E3943914F85767D5FA6B675CBC6	1	1	0	1	1	1	TRUE	0	1	1
2015	2	11304	10.1016/j.yebeh.2015.05.034	Intravenous infusion of docosahexaenoic acid increases serum concentrations in a dose-dependent manner and increases seizure latency in the maximal PTZ model	Intravenous infusion of docosahexaenoic acid increases serum concentrations in a dose-dependent manner and increases seizure latency in the maximal PTZ model	https://www.epilepsybehavior.com/article/S1525-5050(15)00309-1/fulltext	1	0	0	0	0	0	TRUE	0	0	1
2015	2	11412	10.1093/eurpub/cku230	Severe maternal morbidity associated with maternal birthplace in three high-immigration settings	Severe maternal morbidity associated with maternal birthplace in three high-immigration settings.	https://www.ncbi.nlm.nih.gov/pmc/articles/PMC4512956/pdf/cku230.pdf	1	1	0	1	1	1	TRUE	0	1	1
2015	2	11494	10.1517/14740338.2015.1046836	Vortioxetine: a review of efficacy, safety and tolerability with a focus on cognitive symptoms in major depressive disorder	Vortioxetine: a review of efficacy, safety and tolerability with a focus on cognitive symptoms in major depressive disorder	https://www.tandfonline.com/doi/pdf/10.1517/14740338.2015.1046836?needAccess=1	1	0	1	1	1	0	FALSE	0	1	1
2015	2	11546	10.1016/j.febslet.2015.05.051	VirB6 and VirB10 from the Brucella type IV secretion system interact via the N-terminal periplasmic domain of VirB6	VirB6 and VirB10 from the Brucella type IV secretion system interact via the N-terminal periplasmic domain of VirB6	https://febs.onlinelibrary.wiley.com/doi/epdf/10.1016/j.febslet.2015.05.051	1	1	0	1	1	0	FALSE	0	1	1
2015	2	11558	10.1159/000365810	Rapid Aneuploidy Detection of Chromosomes 13, 18, 21, X and Y Using Quantitative Fluorescent Polymerase Chain Reaction with Few Microdissected Fetal Cells	Rapid Aneuploidy Detection of Chromosomes 13, 18, 21, X and Y Using Quantitative Fluorescent Polymerase Chain Reaction with Few Microdissected Fetal Cells	https://www.karger.com/Article/Abstract/365810	1	0	0	0	0	0	TRUE	0	0	1
2015	2	11594	10.3389/fcimb.2015.00030	Comparative proteomic analyses demonstrate enhanced interferon and STAT-1 activation in reovirus T3D-infected HeLa cells	Comparative proteomic analyses demonstrate enhanced interferon and STAT-1 activation in reovirus T3D-infected HeLa cells	https://www.ncbi.nlm.nih.gov/pmc/articles/PMC4388007/pdf/fcimb-05-00030.pdf	1	1	0	1	1	1	TRUE	0	1	1
2015	2	11615	10.3389/fnhum.2015.00471	Altered functional connectivity of fusiform gyrus in subjects with amnestic mild cognitive impairment: a resting-state fMRI study	Altered functional connectivity of fusiform gyrus in subjects with amnestic mild cognitive impairment: a resting-state fMRI study	https://www.frontiersin.org/articles/10.3389/fnhum.2015.00471/full	1	1	0	1	1	1	TRUE	0	1	1	CIHR funding is for ADNI database used
2015	2	11641	10.3389/fimmu.2015.00247	Adoptive T cell therapy targeting CD1 and MR1	Adoptive T cell therapy targeting CD1 and MR1	https://www.ncbi.nlm.nih.gov/pmc/articles/PMC4440381/pdf/fimmu-06-00247.pdf	1	1	0	1	1	1	TRUE	0	1	1
2015	2	11692	10.3389/fonc.2015.00007	Mechanisms of translocation of ER chaperones to the cell surface and immunomodulatory roles in cancer and autoimmunity	Mechanisms of translocation of ER chaperones to the cell surface and immunomodulatory roles in cancer and autoimmunity	https://www.frontiersin.org/articles/10.3389/fonc.2015.00007/full	1	1	0	1	1	1	TRUE	0	1	1
2015	2	11811	10.1038/gim.2014.175	Practical guidelines for managing adults with 22q11.2 deletion syndrome	Practical guidelines for managing adults with 22q11.2 deletion syndrome.	https://www.nature.com/articles/gim2014175.pdf	1	1	0	1	1	1	TRUE	0	1	1
2015	2	11904	10.1186/s12955-015-0351-0	Validity of the Aboriginal Children's Health and Well-being Measure: Aaniish Naa Gegii?	Validity of the Aboriginal Children's Health and Well-being Measure: Aaniish Naa Gegii?	https://hqlo.biomedcentral.com/track/pdf/10.1186/s12955-015-0351-0	1	1	0	1	1	1	TRUE	0	1	1
2015	2	11927	10.1111/hex.12291	Conceptualizing acts and behaviours that comprise intimate partner violence: a concept map	Conceptualizing acts and behaviours that comprise intimate partner violence: a concept map	https://onlinelibrary.wiley.com/doi/epdf/10.1111/hex.12291	1	1	0	1	1	1	TRUE	0	1	1
2015	2	11939	10.1093/heapol/czt104	The community case management of pneumonia in Africa: a review of the evidence	The community case management of pneumonia in Africa: a review of the evidence	https://academic.oup.com/heapol/article/30/2/253/617619	1	1	0	1	1	1	TRUE	0	1	1
2015	2	11960	10.1037/hea0000046	Age Differences in the Association of Physical Activity, Sociocognitive Engagement, and TV Viewing on Face Memory	Age Differences in the Association of Physical Activity, Sociocognitive Engagement, and TV Viewing on Face Memory	https://content.apa.org/record/2014-02494-001	1	0	0	0	0	0	TRUE	0	0	1
2015	2	12106	10.1161/HYPERTENSIONAHA.114.04989	Matrix Metalloproteinase-2 Mediates a Mechanism of Metabolic Cardioprotection Consisting of Negative Regulation of the Sterol Regulatory Element-Binding Protein-2/3-Hydroxy-3-Methylglutaryl-CoA Reductase Pathway in the Heart	Matrix metalloproteinase-2 mediates a mechanism of metabolic cardioprotection consisting of negative regulation of the sterol regulatory element-binding protein-2/3-hydroxy-3-methylglutaryl-CoA reductase pathway in the heart.	https://www.ahajournals.org/doi/epub/10.1161/HYPERTENSIONAHA.114.04989	1	1	0	1	1	1	TRUE	0	1	1
2015	2	12126	10.1109/TMI.2014.2354352	Automatic Deformable MR-Ultrasound Registration for Image-Guided Neurosurgery	Automatic deformable MR-ultrasound registration for image-guided neurosurgery.	https://users.encs.concordia.ca/~hrivaz/RaPTOR_TMI_15.pdf	1	0	1	1	1	0	FALSE	0	1	1
2015	2	12149	10.1016/j.immuni.2015.08.013	The Nlrp3 Inflammasome Suppresses Colorectal Cancer Metastatic Growth in the Liver by Promoting Natural Killer Cell Tumoricidal Activity	The Nlrp3 Inflammasome Suppresses Colorectal Cancer Metastatic Growth in the Liver by Promoting Natural Killer Cell Tumoricidal Activity.	https://www.cell.com/action/showPdf?pii=S1074-7613%2815%2900345-3	1	1	0	1	1	1	TRUE	0	1	1
2015	2	12256	10.1186/s12939-015-0138-2	Unexplained health inequality - is it unfair?	Unexplained health inequality--is it unfair?	https://www.ncbi.nlm.nih.gov/pmc/articles/PMC4318200/pdf/12939_2015_Article_138.pdf	1	1	0	1	1	1	TRUE	0	1	1
2015	2	12268	10.1016/j.ijpddr.2014.09.005	Drug resistance analysis by next generation sequencing in Leishmania	Drug resistance analysis by next generation sequencing in Leishmania	https://reader.elsevier.com/reader/sd/pii/S2211320714000281?token=B7F3044F557A3E1A744A6A42978B15A7B66B3A9201505042A284D30045EED6C8C8E035EECB6380C47F04F46344E0A813	1	1	0	1	1	1	TRUE	0	1	1
2015	2	12305	10.3402/ijch.v74.27712	Incident diabetes, hypertension and dyslipidemia in a Manitoba First Nation	Incident diabetes, hypertension and dyslipidemia in a Manitoba First Nation	https://www.ncbi.nlm.nih.gov/pmc/articles/PMC4545198/pdf/IJCH-74-27712.pdf	1	1	0	1	1	1	TRUE	0	1	1
2015	2	12470	10.1111/insr.12088	A Conditional Approach to Measure Mortality Reductions Due to Cancer Screening	A Conditional Approach to Measure Mortality Reductions Due to Cancer Screening	https://onlinelibrary.wiley.com/doi/epdf/10.1111/insr.12088	1	0	1	1	1	0	FALSE	0	1	1
2015	2	12474	10.1167/iovs.15-16583	Behavioral Training as New Treatment for Adult Amblyopia: A Meta-Analysis and Systematic Review	Behavioral Training as New Treatment for Adult Amblyopia: A Meta-Analysis and Systematic Review	https://iovs.arvojournals.org/article.aspx?articleid=2363050	1	1	0	1	1	1	TRUE	0	1	1
2015	2	12488	10.1167/iovs.15-16605	Adaptation to Laterally Displacing Prisms in Anisometropic Amblyopia	Adaptation to Laterally Displacing Prisms in Anisometropic Amblyopia	https://iovs.arvojournals.org/article.aspx?articleid=2319726	1	1	0	1	1	1	TRUE	0	1	1
2015	2	12497	10.1016/j.jcin.2015.07.029	The Benefits Conferred by Radial Access for Cardiac Catheterization Are Offset by a Paradoxical Increase in the Rate of Vascular Access Site Complications With Femoral Access The Campeau Radial Paradox	The Benefits Conferred by Radial Access for Cardiac Catheterization Are Offset by a Paradoxical Increase in the Rate of Vascular Access Site Complications With Femoral Access The Campeau Radial Paradox	https://reader.elsevier.com/reader/sd/pii/S1936879815014442?token=878C1D50C9D2CEF045A6946F609F01FCE4CE07F26501B6FF3EA52401C2C6B917CE801724930B158DBEC7A98591D30FD1	1	1	0	1	1	1	TRUE	0	1	1
2015	2	12550	10.1001/jamapsychiatry.2015.1131	Early Cannabis Use, Polygenic Risk Score for Schizophrenia, and Brain Maturation in Adolescence	Early Cannabis Use, Polygenic Risk Score for Schizophrenia, and Brain Maturation in Adolescence	https://www.ncbi.nlm.nih.gov/pmc/articles/PMC5075969/pdf/nihms821228.pdf	1	1	0	1	1	1	TRUE	0	1	1
2015	2	12597	10.1111/jan.12617	Assessing readiness for transition from paediatric to adult health care: Revision and psychometric evaluation of the Am I ON TRAC for Adult Care questionnaire	Assessing readiness for transition from paediatric to adult health care: Revision and psychometric evaluation of the Am I ON TRAC for Adult Care questionnaire	https://www.ncbi.nlm.nih.gov/pmc/articles/PMC4690724/pdf/nihms5380.pdf	1	1	0	1	1	1	TRUE	0	1	1
2015	2	12654	10.3233/JAD-142280	Fully Automated Atlas-Based Hippocampus Volumetry for Clinical Routine: Validation in Subjects with Mild Cognitive Impairment from the ADNI Cohort	Fully Automated Atlas-Based Hippocampus Volumetry for Clinical Routine: Validation in Subjects with Mild Cognitive Impairment from the ADNI Cohort	https://content.iospress.com/articles/journal-of-alzheimers-disease/jad142280	1	0	1	1	1	1	TRUE	0	1	1	CIHR funded database (ADNI)
2015	2	12664	10.3233/JAD-150335	Structural Neuroimaging Genetics Interactions in Alzheimer's Disease	Structural Neuroimaging Genetics Interactions in Alzheimer's Disease	https://www.ncbi.nlm.nih.gov/pmc/articles/PMC4730943/pdf/nihms741104.pdf	1	1	0	1	1	1	TRUE	0	1	1	CIHR funded database (ADNI)
2015	2	12705	10.1120/jacmp.v16i4.5393	Implementation of an efficient Monte Carlo calculation for CBCT scatter correction: phantom study	Implementation of an efficient Monte Carlo calculation for CBCT scatter correction: phantom study	https://aapm.onlinelibrary.wiley.com/doi/epdf/10.1120/jacmp.v16i4.5393	1	1	0	1	1	1	TRUE	0	1	1
2015	2	12718	10.1152/japplphysiol.00898.2014	Peripheral chemoreceptor control of cardiovascular function at rest and during exercise in heart failure patients	Peripheral chemoreceptor control of cardiovascular function at rest and during exercise in heart failure patients.	https://journals.physiology.org/doi/pdf/10.1152/japplphysiol.00898.2014	1	1	0	1	1	1	TRUE	0	1	1
2015	2	12726	10.1080/02664763.2014.962490	Application of skew-normal distribution for detecting differential expression to microRNA data	Application of skew-normal distribution for detecting differential expression to microRNA data	https://www.tandfonline.com/doi/abs/10.1080/02664763.2014.962490	1	0	0	0	0	0	TRUE	0	0	1
2015	2	12742	10.1128/JB.00193-15	The Cyclic AMP-Vfr Signaling Pathway in Pseudomonas aeruginosa Is Inhibited by Cyclic Di-GMP	The Cyclic AMP-Vfr Signaling Pathway in Pseudomonas aeruginosa Is Inhibited by Cyclic Di-GMP	https://jb.asm.org/content/jb/197/13/2190.full.pdf	1	1	0	1	1	1	TRUE	0	1	1
2015	2	12775	10.1074/jbc.M115.646992	Palmitoleate Reverses High Fat-induced Proinflammatory Macrophage Polarization via AMP-activated Protein Kinase (AMPK).	Palmitoleate Reverses High Fat-induced Proinflammatory Macrophage Polarization via AMP-activated Protein Kinase (AMPK).	https://www.ncbi.nlm.nih.gov/pmc/articles/PMC4505442/pdf/zbc16979.pdf	1	1	0	1	1	1	TRUE	0	1	1
2015	2	12806	10.1074/jbc.M115.666065	Natural Polymorphisms and Oligomerization of Human APOBEC3H Contribute to Single-stranded DNA Scanning Ability	Natural Polymorphisms and Oligomerization of Human APOBEC3H Contribute to Single-stranded DNA Scanning Ability	https://www.ncbi.nlm.nih.gov/pmc/articles/PMC4646388/pdf/zbc27188.pdf	1	1	0	1	1	1	TRUE	0	1	1
2015	2	12819	10.1074/jbc.M114.615658	GRK2 Targeted Knock-down Results in Spontaneous Hypertension, and Altered Vascular GPCR Signaling	GRK2 Targeted Knock-down Results in Spontaneous Hypertension, and Altered Vascular GPCR Signaling	https://www.ncbi.nlm.nih.gov/pmc/articles/PMC4335248/pdf/zbc5141.pdf	1	1	0	1	1	1	TRUE	0	1	1
2015	2	12837	10.1074/jbc.M115.676106	Crystal Structure of the Minor Pilin CofB, the Initiator of CFA/III Pilus Assembly in Enterotoxigenic Escherichia coli	Crystal Structure of the Minor Pilin CofB, the Initiator of CFA/III Pilus Assembly in Enterotoxigenic Escherichia coli	https://www.jbc.org/content/290/43/25805.full.pdf	1	1	0	1	1	1	TRUE	0	1	1
2015	2	12845	10.1074/jbc.M115.648592	A Novel GLP1 Receptor Interacting Protein ATP6ap2 Regulates Insulin Secretion in Pancreatic Beta Cells	A Novel GLP1 Receptor Interacting Protein ATP6ap2 Regulates Insulin Secretion in Pancreatic Beta Cells	https://www.jbc.org/content/290/41/25045.full.pdf	1	1	0	1	1	1	TRUE	0	1	1
2015	2	12968	10.1083/jcb.201410071	Barriers to the free diffusion of proteins and lipids in the plasma membrane	Barriers to the free diffusion of proteins and lipids in the plasma membrane	https://www.ncbi.nlm.nih.gov/pmc/articles/PMC4315255/pdf/JCB_201410071.pdf	1	1	0	1	1	1	TRUE	0	1	1
2015	2	12989	10.1242/jcs.164715	Complementary probes reveal that phosphatidylserine is required for the proper transbilayer distribution of cholesterol	Complementary probes reveal that phosphatidylserine is required for the proper transbilayer distribution of cholesterol	https://jcs.biologists.org/content/joces/128/7/1422.full.pdf	1	1	0	1	1	1	TRUE	0	1	1
2015	2	12992	10.1242/jcs.163824	alpha-Catenin phosphorylation promotes intercellular adhesion through a dual-kinase mechanism	alpha-Catenin phosphorylation promotes intercellular adhesion through a dual-kinase mechanism	https://jcs.biologists.org/content/joces/128/6/1150.full.pdf	1	1	0	1	1	1	TRUE	0	1	1
2015	2	13030	10.1038/jcbfm.2014.229	Evaluation of cerebrovascular impedance and wave reflection in mouse by ultrasound	Evaluation of cerebrovascular impedance and wave reflection in mouse by ultrasound	https://journals.sagepub.com/doi/pdf/10.1038/jcbfm.2014.229	1	1	0	1	1	1	TRUE	0	1	1
2015	2	13055	10.1080/15374416.2014.888666	Modeling Parenting Programs as an Interim Service for Families Waiting for Children's Mental Health Treatment	Modeling Parenting Programs as an Interim Service for Families Waiting for Children's Mental Health Treatment	https://www.tandfonline.com/doi/full/10.1080/15374416.2014.888666	1	0	0	0	0	0	TRUE	0	0	1
2015	2	13086	10.1016/j.jclinepi.2015.05.030	Contour plot assessment of existing meta-analyses confirms robust association of statin use and acute kidney injury risk	Contour plot assessment of existing meta-analyses confirms robust association of statin use and acute kidney injury risk	https://www.jclinepi.com/article/S0895-4356(15)00279-6/fulltext	1	0	0	0	0	1	FALSE	1	1	1
2015	2	13113	10.1200/JCO.2014.57.7999	Identification of a Low-Risk Luminal A Breast Cancer Cohort That May Not Benefit From Breast Radiotherapy	Identification of a Low-Risk Luminal A Breast Cancer Cohort That May Not Benefit From Breast Radiotherapy.	https://ascopubs.org/doi/full/10.1200/JCO.2014.57.7999?url_ver=Z39.88-2003&rfr_id=ori%3Arid%3Acrossref.org&rfr_dat=cr_pub++0pubmed&	1	1	0	1	1	0	FALSE	0	1	1
2015	2	13116	10.1002/jcph.435	The Use of Antidepressants and the Risk of Chronic Atrial Fibrillation	The Use of Antidepressants and the Risk of Chronic Atrial Fibrillation	https://accp1.onlinelibrary.wiley.com/doi/abs/10.1002/jcph.435	1	0	0	0	0	0	TRUE	0	0	1
2015	2	13208	10.1016/j.elspec.2015.05.013	Soft X-ray spectromicroscopy and ptychography	Soft X-ray spectromicroscopy and ptychography	https://reader.elsevier.com/reader/sd/pii/S0368204815001176?token=6802424EB3223848ED9115FAAFA68FE6EDD85A10DCFAFE494F7544C9561AD5C439E4841BA8F57715028971B4E90727CE	1	0	0	0	0	1	FALSE	1	1	1
2015	2	13230	10.2993/0278-0771-35.3.427	CULTURAL KEYSTONE PLACES: CONSERVATION AND RESTORATION IN CULTURAL LANDSCAPES	Cultural Keystone Places: Conservation and Restoration in Cultural Landscapes	https://bioone.org/journals/Journal-of-Ethnobiology/volume-35/issue-3/0278-0771-35.3.427/Cultural-Keystone-Places-Conservation-and-Restoration-in-Cultural-Landscapes/10.2993/0278-0771-35.3.427.short	1	0	1	1	1	0	FALSE	0	1	1
2015	2	13298	10.1080/1550428X.2014.981627	Gay, Lesbian, and Bisexual Youths Coming Out to Their Parents: Parental Reactions and Youths' Outcomes	Gay, Lesbian, and Bisexual Youths Coming Out to Their Parents: Parental Reactions and Youths' Outcomes	https://www.tandfonline.com/doi/abs/10.1080/1550428X.2014.981627?journalCode=wgfs20	1	0	0	0	0	0	TRUE	0	0	1
2015	2	13306	10.1080/10810730.2015.1018565	Social Marketing in Malaysia: Cognitive, Affective, and Normative Mediators of the TAK NAK Antismoking Advertising Campaign	Social Marketing in Malaysia: Cognitive, Affective, and Normative Mediators of the TAK NAK Antismoking Advertising Campaign	https://www.tandfonline.com/doi/full/10.1080/10810730.2015.1018565	1	0	0	0	0	0	TRUE	0	0	1
2015	2	13322	10.1016/j.jhin.2014.11.013	Pilot study to detect airborne Mycobacterium tuberculosis exposure in a South African public healthcare facility outpatient clinic	Pilot study to detect airborne Mycobacterium tuberculosis exposure in a South African public healthcare facility outpatient clinic	https://pubmed.ncbi.nlm.nih.gov/25623206/	1	0	1	1	1	1	TRUE	0	1	1
2015	2	13408	10.1093/infdis/jiu832	Medroxyprogesterone Acetate Regulates HIV-1 Uptake and Transcytosis but Not Replication in Primary Genital Epithelial Cells, Resulting in Enhanced T-Cell Infection	Medroxyprogesterone Acetate Regulates HIV-1 Uptake and Transcytosis but Not Replication in Primary Genital Epithelial Cells, Resulting in Enhanced T-Cell Infection	https://academic.oup.com/jid/article/211/11/1745/858373	1	1	0	1	1	1	TRUE	0	1	1	additioanl doctoral award
2015	2	13436	10.1189/jlb.3RU0215-045R	The role of EMMPRIN in T cell biology and immunological diseases	The role of EMMPRIN in T cell biology and immunological diseases	https://jlb.onlinelibrary.wiley.com/doi/epdf/10.1189/jlb.3RU0215-045R	1	1	0	1	1	1	TRUE	0	1	1
2015	2	13471	10.3109/14767058.2014.957670	Oxidative conditions prevail in severe IUGR with vascular disease and Doppler anomalies	Oxidative conditions prevail in severe IUGR with vascular disease and Doppler anomalies	https://www.tandfonline.com/doi/full/10.3109/14767058.2014.957670	1	0	0	0	0	0	TRUE	0	0	1
2015	2	13533	10.1016/j.jmb.2014.09.019	Structural and Functional Divergence of the Aldolase Fold in Toxoplasma gondii	Structural and Functional Divergence of the Aldolase Fold in Toxoplasma gondii	https://reader.elsevier.com/reader/sd/pii/S002228361400518X?token=77DB0C705752E8B1A229918815C09E66E2589F6AA3B8C7D4C6505B540DD0D32CB1A5DC8E15CFF28AA10FD0878D07F743	1	0	1	1	1	1	TRUE	0	1	1
2015	2	13574	10.1007/s00702-014-1318-8	Glutathione-mediated effects of lithium in decreasing protein oxidation induced by mitochondrial complex I dysfunction	Glutathione-mediated effects of lithium in decreasing protein oxidation induced by mitochondrial complex I dysfunction	https://link.springer.com/content/pdf/10.1007/s00702-014-1318-8.pdf	1	0	0	0	0	0	TRUE	0	0	1
2015	2	13623	10.1152/jn.01007.2014	Reduced postactivation depression of soleus H reflex and root evoked potential after transcranial magnetic stimulation	Reduced postactivation depression of soleus H reflex and root evoked potential after transcranial magnetic stimulation	https://journals.physiology.org/doi/pdf/10.1152/jn.01007.2014	1	1	0	1	1	1	TRUE	0	1	1
2015	2	13697	10.1523/JNEUROSCI.0859-14.2015	Preserved Haptic Shape Processing after Bilateral LOC Lesions	Preserved Haptic Shape Processing after Bilateral LOC Lesions	https://www.jneurosci.org/content/jneuro/35/40/13745.full.pdf	1	1	0	1	1	1	TRUE	0	1	1
2015	2	13728	10.1002/jnr.23552	Motor Activity in Young APP(swe)+PS1/A246E Bigenic Mice as a Predicting Variable for Memory Decline	Motor Activity in Young APP(swe)+PS1/A246E Bigenic Mice as a Predicting Variable for Memory Decline	https://onlinelibrary.wiley.com/doi/epdf/10.1002/jnr.23552	1	0	0	0	0	0	TRUE	0	0	1
2015	2	13766	10.1007/s12603-015-0544-6	Associations of protein intake and protein source with bone mineral density and fracture risk: A population-based cohort study	Associations of protein intake and protein source with bone mineral density and fracture risk: A population-based cohort study	https://link.springer.com/content/pdf/10.1007/s12603-015-0544-6.pdf	1	0	1	1	1	1	TRUE	0	1	1
2015	2	13774	10.1155/2015/140139	Gender Differences in the Appetite Response to a Satiating Diet	Gender Differences in the Appetite Response to a Satiating Diet	https://www.ncbi.nlm.nih.gov/pmc/articles/PMC4579320/pdf/JOBE2015-140139.pdf	1	1	0	1	1	1	TRUE	0	1	1
2015	2	13778	10.1016/S1701-2163(15)30331-5	Mid-Trimester Maternal Serum AFP and hCG as Markers of Preterm and Term Adverse Pregnancy Outcomes	Mid-Trimester Maternal Serum AFP and hCG as Markers of Preterm and Term Adverse Pregnancy Outcomes	https://www.jogc.com/action/showPdf?pii=S1701-2163%2815%2930331-5	1	1	0	1	1	1	TRUE	0	1	1
2015	2	13817	10.1186/s13048-015-0182-y	Beclin-1 expression is retained in high-grade serous ovarian cancer yet is not essential for autophagy induction in vitro	Beclin-1 expression is retained in high-grade serous ovarian cancer yet is not essential for autophagy induction in vitro	https://ovarianresearch.biomedcentral.com/track/pdf/10.1186/s13048-015-0182-y	1	1	0	1	1	1	TRUE	0	1	1
2015	2	14141	10.7448/IAS.18.1.20024	Late initiation of combination antiretroviral therapy in Canada: a call for a national public health strategy to improve engagement in HIV care	Late initiation of combination antiretroviral therapy in Canada: a call for a national public health strategy to improve engagement in HIV care.	https://www.ncbi.nlm.nih.gov/pmc/articles/PMC4595457/pdf/JIAS-18-20024.pdf	1	1	0	1	1	1	TRUE	0	1	1
2015	2	14184	10.1016/j.jth.2015.05.003	Putting school travel on the map: Facilitators and barriers to implementing school travel planning in Canada	Putting school travel on the map: Facilitators and barriers to implementing school travel planning in Canada	https://reader.elsevier.com/reader/sd/pii/S2214140515002200?token=A7EDC587791D2413F91010A97D0257C0B45269E7192A6A831780B1CCD62C60F0EF31C7037AA6D43F343C2D5A2271EAA8	1	0	0	0	0	0	TRUE	0	0	1
2015	2	14218	10.1128/JVI.03347-14	Human Immunodeficiency Virus Type 1 Employs the Cellular Dynein Light Chain 1 Protein for Reverse Transcription through Interaction with Its Integrase Protein	Human Immunodeficiency Virus Type 1 Employs the Cellular Dynein Light Chain 1 Protein for Reverse Transcription through Interaction with Its Integrase Protein	https://jvi.asm.org/content/jvi/89/7/3497.full.pdf	1	1	0	1	1	1	TRUE	0	1	1
2015	2	14239	10.1128/JVI.01355-15	Global Database-Driven Assessment of HIV-1 Adaptation to the Immune Repertoires of Human Populations	Global Database-Driven Assessment of HIV-1 Adaptation to the Immune Repertoires of Human Populations	https://jvi.asm.org/content/jvi/89/20/10693.full.pdf	1	1	0	1	1	1	TRUE	0	1	1
2015	2	14252	10.1167/15.5.2	Dichoptic color saturation mixture: Binocular luminance contrast promotes perceptual averaging	Dichoptic color saturation mixture: Binocular luminance contrast promotes perceptual averaging	http://jov.arvojournals.org/article.aspx?articleid=2272843	1	1	0	1	1	1	TRUE	0	1	1
2015	2	14288	10.1038/ki.2015.184	Comparison of standard and accelerated initiation of renal replacement therapy in acute kidney injury	Comparison of standard and accelerated initiation of renal replacement therapy in acute kidney injury	https://www.kidney-international.org/article/S2157-1716(15)32255-3/pdf	1	1	0	1	1	1	TRUE	0	1	1
2015	2	14291	10.1038/ki.2015.228	Comorbidity as a driver of adverse outcomes in people with chronic kidney disease	Comorbidity as a driver of adverse outcomes in people with chronic kidney disease	https://www.kidney-international.org/article/S2157-1716(15)32272-3/pdf	1	1	0	1	1	1	TRUE	0	1	1
2015	2	14292	10.1038/ki.2014.166	A systematic review of the role of C4d in the diagnosis of acute antibody-mediated rejection	A systematic review of the role of C4d in the diagnosis of acute antibody-mediated rejection	https://www.kidney-international.org/article/S0085-2538(15)30007-7/fulltext	1	1	0	1	1	1	TRUE	0	1	1
2015	2	14293	10.1038/ki.2015.232	Prediction and validation of hemodialysis duration in acute methanol poisoning	Prediction and validation of hemodialysis duration in acute methanol poisoning	https://www.ncbi.nlm.nih.gov/pmc/articles/PMC4653586/pdf/ki2015232a.pdf	1	1	0	1	1	1	TRUE	0	1	1
2015	2	14424	10.1128/mBio.00133-15	A Group A Streptococcus ADP-Ribosyltransferase Toxin Stimulates a Protective Interleukin 1 beta-Dependent Macrophage Immune Response	A Group A Streptococcus ADP-Ribosyltransferase Toxin Stimulates a Protective Interleukin 1 beta-Dependent Macrophage Immune Response	https://mbio.asm.org/content/mbio/6/2/e00133-15.full.pdf	1	1	0	1	1	1	TRUE	0	1	1
2015	2	14474	10.1118/1.4904022	A mitral annulus tracking approach for navigation of off-pump beating heart mitral valve repair	A mitral annulus tracking approach for navigation of off-pump beating heart mitral valve repair	https://aapm.onlinelibrary.wiley.com/doi/abs/10.1118/1.4904022	1	0	0	0	0	0	TRUE	0	0	1
2015	2	14486	10.1097/MD.0000000000000899	Unintentional Discontinuation of Chronic Medications for Seniors in Nursing Homes Evaluation of a National Medication Reconciliation Accreditation Requirement Using a Population-Based Cohort Study	Unintentional Discontinuation of Chronic Medications for Seniors in Nursing Homes Evaluation of a National Medication Reconciliation Accreditation Requirement Using a Population-Based Cohort Study	https://www.ncbi.nlm.nih.gov/pmc/articles/PMC4504593/pdf/medi-94-e0899.pdf	1	1	0	1	1	1	TRUE	0	1	1
2015	2	14490	10.1249/MSS.0000000000000514	Peak Heart Rates and Sympathetic Function in Tetraplegic Nonathletes and Athletes	Peak Heart Rates and Sympathetic Function in Tetraplegic Nonathletes and Athletes	https://journals.lww.com/acsm-msse/Fulltext/2015/06000/Peak_Heart_Rates_and_Sympathetic_Function_in.20.aspx	1	1	0	1	1	0	FALSE	0	1	1
2015	2	14517	10.1039/c4mt00210e	Nickel-responsive regulation of two novel Helicobacter pylori NikR-targeted genes	Nickel-responsive regulation of two novel Helicobacter pylori NikR-targeted genes	https://pubs.rsc.org/en/content/articlepdf/2015/mt/c4mt00210e	1	1	0	1	1	1	TRUE	0	1	1
2015	2	14552	10.4103/0974-9233.167808	A Community-based Eye Care Intervention in Southern Egypt: Impact on Trachomatous Trichiasis Surgical Coverage	A Community-based Eye Care Intervention in Southern Egypt: Impact on Trachomatous Trichiasis Surgical Coverage	https://www.ncbi.nlm.nih.gov/pmc/articles/PMC4660536/?report=reader	1	1	0	1	1	1	TRUE	0	1	1
2015	2	14610	10.1016/j.mam.2015.08.004	Getting a handle on glycogen synthase - Its interaction with glycogenin	Getting a handle on glycogen synthase - Its interaction with glycogenin	https://reader.elsevier.com/reader/sd/pii/S0098299715000515?token=18729765FF07F823FB0E63F535C8EF83593DD4EE661A88430A3032471E80C9CC2A92EFC322015327EAFF8AD5CE4E95D6	1	0	1	1	1	1	TRUE	0	1	1
2015	2	14638	10.1091/mbc.E14-11-1554	Stepping stone: a cytohesin adaptor for membrane cytoskeleton restraint in the syncytial Drosophila embryo	Stepping stone: a cytohesin adaptor for membrane cytoskeleton restraint in the syncytial Drosophila embryo	https://www.molbiolcell.org/doi/pdf/10.1091/mbc.E14-11-1554	1	1	0	1	1	1	TRUE	0	1	1
2015	2	14705	10.1111/mmi.13000	Involvement of reductases IruO and NtrA in iron acquisition by Staphylococcus aureus	Involvement of reductases IruO and NtrA in iron acquisition by Staphylococcus aureus	https://onlinelibrary.wiley.com/doi/epdf/10.1111/mmi.13000	1	1	0	1	1	0	FALSE	0	1	1
2015	2	14903	10.1038/ncomms9718	Compound heterozygous mutations in the noncoding RNU4ATAC cause Roifman Syndrome by disrupting minor intron splicing	Compound heterozygous mutations in the noncoding RNU4ATAC cause Roifman Syndrome by disrupting minor intron splicing	https://www.ncbi.nlm.nih.gov/pmc/articles/PMC4667643/pdf/ncomms9718.pdf	1	1	0	1	1	1	TRUE	0	1	1
2015	2	14957	10.1038/nm.3848	Reciprocal cellular cross-talk within the tumor microenvironment promotes oncolytic virus activity	Reciprocal cellular cross-talk within the tumor microenvironment promotes oncolytic virus activity	https://www.nature.com/articles/nm.3848.pdf	1	0	0	0	0	0	TRUE	0	0	1
2015	2	14991	10.1038/nrd4580	Prospects for the development of epigenetic drugs for CNS conditions	Prospects for the development of epigenetic drugs for CNS conditions	https://www.nature.com/articles/nrd4580.pdf	1	0	0	0	0	0	TRUE	0	0	1
2015	2	15003	10.1038/nrn4000		Finding the engram	https://www.nature.com/articles/nrn4000.pdf	1	0	0	0	0	0	TRUE	0	0	1
2015	2	15031	10.1016/j.neurobiolaging.2015.04.014	CREB expression mediates amyloid beta-induced basal BDNF downregulation	CREB expression mediates amyloid beta-induced basal BDNF downregulation	https://reader.elsevier.com/reader/sd/pii/S0197458015002365?token=EDF25C67A00362F379452C8D51103A19EB15069B850C86599ABB51966977D61661CD3F07AEBC508A34891571C93E813A	1	0	0	0	0	1	FALSE	1	1	1
2015	2	15035	10.1016/j.neurobiolaging.2014.07.046	Disentangling normal aging from Alzheimer's disease in structural magnetic resonance images	Disentangling normal aging from Alzheimer's disease in structural magnetic resonance images	https://reader.elsevier.com/reader/sd/pii/S0197458014005594?token=6DDF079A597328865CCA32049CF7ADB343C457A42E7313031BC5150BC8C55474CD79FB74EDD19293883C1EC9E4BABBAD	1	0	1	1	1	1	TRUE	0	1	1	CIHR funded database (ADNI)
2015	2	15069	10.1016/j.nbd.2015.05.017	GPER1-mediated immunomodulation and neuroprotection in the myenteric plexus of a mouse model of Parkinson's disease	GPER1-mediated immunomodulation and neuroprotection in the myenteric plexus of a mouse model of Parkinson's disease.	https://www.sciencedirect.com/science/article/pii/S0969996115001916?via%3Dihub	1	0	0	0	0	0	TRUE	0	0	1
2015	2	15078	10.1016/j.ynstr.2015.04.002	Summary cortisol reactivity indicators: Interrelations and meaning	Summary cortisol reactivity indicators: Interrelations and meaning	https://reader.elsevier.com/reader/sd/pii/S2352289515000272?token=DE919D75A21FECA12D5B6453915C7CC1FD02B55F6C6492311ED9B71D519167734CD0ADDE93D752633F80C4352495F755	1	1	0	1	1	1	TRUE	0	1	1
2015	2	15083	10.1016/j.neucom.2014.09.072	Early diagnosis of Alzheimer's disease based on partial least squares, principal component analysis and support vector machine using segmented MRI images	Early diagnosis of Alzheimer's disease based on partial least squares, principal component analysis and support vector machine using segmented MRI images	https://reader.elsevier.com/reader/sd/pii/S0925231214013137?token=9F3BDC831855302783B2C9F2CFC85FC8AF36A15588AD12A112BD83F1CA295DF726DA4C4D14CF6059DD5B72F275FF4A73	1	0	0	0	0	0	TRUE	0	0	1	CIHR funded database (ADNI)
2015	2	15113	10.1016/j.neuroimage.2014.10.048	Scalp spindles are associated with widespread intracranial activity with unexpectedly low synchrony	Scalp spindles are associated with widespread intracranial activity with unexpectedly low synchrony	https://reader.elsevier.com/reader/sd/pii/S105381191400874X?token=4BAAB24B7AD55237750FBA46A302573E4A31ED19E9B3C841B54730DF58C77B3894725810B39090CB8D44C8E1033A4E17	1	1	0	1	1	1	TRUE	0	1	1
2015	2	15266	10.1016/j.neuroscience.2014.10.057	HETEROTYPIC GAP JUNCTIONS AT GLUTAMATERGIC MIXED SYNAPSES ARE ABUNDANT IN GOLDFISH BRAIN	HETEROTYPIC GAP JUNCTIONS AT GLUTAMATERGIC MIXED SYNAPSES ARE ABUNDANT IN GOLDFISH BRAIN	https://reader.elsevier.com/reader/sd/pii/S0306452214009294?token=D5A1DFC1B1B7BAD2704257AB3D985E91FEE3507A3BFB8229CA3C225D25B9C78A4E217AF7AC303CAD58123ECF14679DA3	1	0	1	1	1	1	TRUE	0	1	1
2015	2	15293	10.1016/j.neulet.2015.10.026	The central chemosensitivity is not altered by cerebral erythropoietinc	The central chemosensitivity is not altered by cerebral erythropoietin.	https://www.sciencedirect.com/science/article/pii/S0304394015301890?via%3Dihub	1	0	0	0	0	0	TRUE	0	0	1
2015	2	15337	10.1093/nar/gkv519	Rational evolution of Cd2+-specific DNAzymes with phosphorothioate modified cleavage junction and Cd2+ sensing	Rational evolution of Cd2+-specific DNAzymes with phosphorothioate modified cleavage junction and Cd2+ sensing	https://academic.oup.com/nar/article/43/12/6125/2902831	1	1	0	1	1	1	TRUE	0	1	1
2015	2	15344	10.1093/nar/gku1307	DNA ligase III acts as a DNA strand break sensor in the cellular orchestration of DNA strand break repair	DNA ligase III acts as a DNA strand break sensor in the cellular orchestration of DNA strand break repair	https://academic.oup.com/nar/article/43/2/875/2414312	1	1	0	1	1	1	TRUE	0	1	1
2015	2	15404	10.1097/AOG.0000000000000722	Contribution of Placenta Accreta to the Incidence of Postpartum Hemorrhage and Severe Postpartum Hemorrhage	Contribution of placenta accreta to the incidence of postpartum hemorrhage and severe postpartum hemorrhage.	https://journals.lww.com/greenjournal/FullText/2015/04000/Contribution_of_Placenta_Accreta_to_the_Incidence.9.aspx#:~:text=it%20was%2018.1%25.-,DISCUSSION,other%20procedures%20to%20control%20bleeding).	1	1	0	1	1	0	FALSE	0	1	1
2015	2	15431	10.1038/onc.2014.175	RECK controls breast cancer metastasis by modulating a convergent, STAT3-dependent neoangiogenic switch	RECK controls breast cancer metastasis by modulating a convergent, STAT3-dependent neoangiogenic switch	https://www.ncbi.nlm.nih.gov/pmc/articles/PMC4344427/pdf/nihms643533.pdf	1	1	0	1	1	1	TRUE	0	1	1
2015	2	15493	10.18632/oncotarget.4105	Catalytic inhibitors of DNA topoisomerase II suppress the androgen receptor signaling and prostate cancer progression	Catalytic inhibitors of DNA topoisomerase II suppress the androgen receptor signaling and prostate cancer progression	https://www.ncbi.nlm.nih.gov/pmc/articles/PMC4653019/pdf/oncotarget-06-20474.pdf	1	1	0	1	1	1	TRUE	0	1	1
2015	2	15535	10.1021/acs.orglett.5b02664	Unciaphenol, an Oxygenated Analogue of the Bergman Cyclization Product of Uncialamycin Exhibits Anti-HIV Activity	Unciaphenol, an Oxygenated Analogue of the Bergman Cyclization Product of Uncialamycin Exhibits Anti-HIV Activity.	https://pubmed.ncbi.nlm.nih.gov/26465962/	1	0	0	0	0	0	TRUE	0	0	1
2015	2	15545	10.1016/j.joca.2015.03.018	Is the contralateral hip at risk in patients with unilateral symptomatic cam femoroacetabular impingement? A quantitative T1 rho MRI study	Is the contralateral hip at risk in patients with unilateral symptomatic cam femoroacetabular impingement? A quantitative T1 rho MRI study	https://www.oarsijournal.com/article/S1063-4584(15)00860-2/fulltext	1	0	1	1	1	0	FALSE	0	1	1
2015	2	15549	10.1016/j.joca.2015.01.016	CXC chemokine ligand 12a enhances chondrocyte proliferation and maturation during endochondral bone formation	CXC chemokine ligand 12a enhances chondrocyte proliferation and maturation during endochondral bone formation	https://www.oarsijournal.com/action/showPdf?pii=S1063-4584%2815%2900029-1	1	1	0	1	1	1	TRUE	0	1	1
2015	2	15551	10.1007/s00198-015-3149-3	Presentation and management of osteoporosis presenting in association with pregnancy or lactation	Presentation and management of osteoporosis presenting in association with pregnancy or lactation.	https://link.springer.com/content/pdf/10.1007/s00198-015-3149-3.pdf	1	0	0	0	0	0	TRUE	0	0	1
2015	2	15558	10.1007/s00198-014-2812-4	Effects of hip abductor muscle forces and knee boundary conditions on femoral neck stresses during simulated falls	Effects of hip abductor muscle forces and knee boundary conditions on femoral neck stresses during simulated falls	https://link.springer.com/content/pdf/10.1007/s00198-014-2812-4.pdf	1	0	0	0	0	0	TRUE	0	0	1
2015	2	15595	10.2217/PMT.14.42	It is not as simple as boys versus girls: the role of sex differences in pain across the lifespan	It is not as simple as boys versus girls: the role of sex differences in pain across the lifespan	https://www.futuremedicine.com/doi/pdf/10.2217/pmt.14.42	1	1	0	1	1	0	FALSE	0	1	1	Additional CIHR doctoral awards
2015	2	15692	10.1016/j.paid.2015.05.018	The style of planning action (STOP) questionnaire in OCD spectrum disorders	The style of planning action (STOP) questionnaire in OCD spectrum disorders	https://reader.elsevier.com/reader/sd/pii/S0191886915003529?token=0BCA4E9009C56764F14AA8CBE3FB18ACBF1CC24AE6F697DBF51725CCAB0E27791D6E5920359BA5A959B96C5A38328DC8	1	0	0	0	0	0	TRUE	0	0	1
2015	2	15718	10.1097/FPC.0000000000000168	ABCC5 and ABCG1 polymorphisms predict irinotecan-induced severe toxicity in metastatic colorectal cancer patients	ABCC5 and ABCG1 polymorphisms predict irinotecan-induced severe toxicity in metastatic colorectal cancer patients.	https://pubmed.ncbi.nlm.nih.gov/26352872/	1	0	0	0	0	0	TRUE	0	0	1
2015	2	15720	10.2217/PGS.15.61	Genetic variants in SLC22A17 and SLC22A7 are associated with anthracycline-induced cardiotoxicity in children	Genetic variants in SLC22A17 and SLC22A7 are associated with anthracycline-induced cardiotoxicity in children	https://pubmed.ncbi.nlm.nih.gov/26230641/	1	0	0	0	0	0	TRUE	0	0	1
2015	2	15755	10.1103/PhysRevE.92.012703	Oscillatorylike behavior in feedforward neuronal networks	Oscillatorylike behavior in feedforward neuronal networks	https://journals.aps.org/pre/abstract/10.1103/PhysRevE.92.012703	1	0	1	1	1	0	FALSE	0	1	1
2015	2	15811	10.1016/j.placenta.2015.01.002	Tracking nutrient transfer at the human maternofetal interface from 4 weeks to term	Tracking nutrient transfer at the human maternofetal interface from 4 weeks to term	https://reader.elsevier.com/reader/sd/pii/S0143400415000326?token=CAD06E70B6AE31102FC048F4BBBDB0E79C886291BA1B7EE69289E49CFD9BF4E6BAE9B6D410BA4C3CA5924B9D349E28F1	1	0	0	0	0	0	TRUE	0	0	1
2015	2	15819	10.1097/PRS.0000000000001782	Morphologic and Histologic Comparison of Hypertrophic Scar in Nude Mice, T-Cell Receptor, and Recombination Activating Gene Knockout Mice	Morphologic and Histologic Comparison of Hypertrophic Scar in Nude Mice, T-Cell Receptor, and Recombination Activating Gene Knockout Mice	https://insights.ovid.com/pubmed?pmid=26595016	1	0	1	1	1	0	FALSE	0	1	1
2015	2	15973	10.1371/journal.pone.0118794	The C-Terminal Sequence of IFITM1 Regulates Its Anti-HIV-1 Activity	The C-Terminal Sequence of IFITM1 Regulates Its Anti-HIV-1 Activity	https://journals.plos.org/plosone/article/file?id=10.1371/journal.pone.0118794&type=printable	1	1	0	1	1	1	TRUE	0	1	1
2015	2	16100	10.1371/journal.pone.0131938	Association between Vitamin D and Circulating Lipids in Early Childhood	Association between Vitamin D and Circulating Lipids in Early Childhood	https://journals.plos.org/plosone/article/file?id=10.1371/journal.pone.0131938&type=printable	1	1	0	1	1	1	TRUE	0	1	1
2015	2	16217	10.1371/journal.pone.0136308	Birth Outcomes of Latin Americans in Two Countries with Contrasting Immigration Admission Policies: Canada and Spain	Birth Outcomes of Latin Americans in Two Countries with Contrasting Immigration Admission Policies: Canada and Spain	https://www.ncbi.nlm.nih.gov/pmc/articles/PMC4550416/pdf/pone.0136308.pdf	1	1	0	1	1	1	TRUE	0	1	1
2015	2	16378	10.1073/pnas.1423588112	Autophagy-independent functions of UVRAG are essential for peripheral naive T-cell homeostasis	Autophagy-independent functions of UVRAG are essential for peripheral naive T-cell homeostasis	https://www.ncbi.nlm.nih.gov/pmc/articles/PMC4313859/pdf/pnas.201423588.pdf	1	1	0	1	1	1	TRUE	0	1	1
2015	2	16429	10.1002/prca.201400178	Development and evaluation of a multiplexed mass spectrometry based assay for measuring candidate peptide biomarkers in Alzheimer's Disease Neuroimaging Initiative (ADNI) CSF	Development and evaluation of a multiplexed mass spectrometry based assay for measuring candidate peptide biomarkers in Alzheimer's Disease Neuroimaging Initiative (ADNI) CSF.	https://www.ncbi.nlm.nih.gov/pmc/articles/PMC4739636/pdf/nihms703182.pdf	1	1	0	1	1	1	TRUE	0	1	1	CIHR funded database
2015	2	16517	10.1177/1049732315589745	Women's Experiences of Publicly Funded Non-Invasive Prenatal Testing in Ontario, Canada: Considerations for Health Technology Policy-Making	Women's Experiences of Publicly Funded Non-Invasive Prenatal Testing in Ontario, Canada: Considerations for Health Technology Policy-Making	https://journals.sagepub.com/doi/full/10.1177/1049732315589745?url_ver=Z39.88-2003&rfr_id=ori:rid:crossref.org&rfr_dat=cr_pub%20%200pubmed	1	0	1	1	1	0	FALSE	0	1	1
2015	2	16591	10.1016/j.rasd.2015.06.014	Couple relationships among parents of children and adolescents with Autism Spectrum Disorder: Findings from a scoping review of the literature	Couple relationships among parents of children and adolescents with Autism Spectrum Disorder: Findings from a scoping review of the literature	https://reader.elsevier.com/reader/sd/pii/S1750946715000793?token=6AA01E881662906CD8047DF21D705C55A11BC52B005860BDDEB7F9E42AF36B8AC96B96F3EE0946C244D6BFD5548D0661	1	0	0	0	0	0	TRUE	0	0	1
2015	2	16592	10.1016/j.rasd.2015.07.007	Language-related abilities in 'unaffected' school-aged siblings of children with ASD	Language-related abilities in 'unaffected' school-aged siblings of children with ASD	https://reader.elsevier.com/reader/sd/pii/S1750946715000951?token=9D1EA40DEE7AD9AD5934C9D0EECF240E6A37B30072B7F8C43D9F8486210A3B047CC41D7D23D381D7B5D2B965E8C82EED	1	0	0	0	0	0	TRUE	0	0	1
2015	2	16616	10.1111/resp.12485	Deficiency of decorin induces expression of Foxp3 in CD4(+)CD25(+) T cells in a murine model of allergic asthma	Deficiency of decorin induces expression of Foxp3 in CD4(+)CD25(+) T cells in a murine model of allergic asthma	https://onlinelibrary.wiley.com/doi/epdf/10.1111/resp.12485	1	0	0	0	0	1	FALSE	1	1	1
2015	2	16719	10.1126/sciadv.1500423	Platform technology for scalable assembly of instantaneously functional mosaic tissues	Platform technology for scalable assembly of instantaneously functional mosaic tissues	https://www.ncbi.nlm.nih.gov/pmc/articles/PMC4643798/pdf/1500423.pdf	1	1	0	1	1	1	TRUE	0	1	1
2015	2	16745	10.1038/srep10423	Unique somatic and malignant expression patterns implicate PIWI-interacting RNAs in cancer-type specific biology	Matrix Metalloproteinase-2 Mediates a Mechanism of Metabolic Cardioprotection Consisting of Negative Regulation of the Sterol Regulatory Element–Binding Protein-2/3-Hydroxy-3-Methylglutaryl-CoA Reductase Pathway in the Heart	https://www.ahajournals.org/doi/epub/10.1161/HYPERTENSIONAHA.114.04989	1	1	0	1	1	1	TRUE	0	1	1
2015	2	16869	10.1007/s00127-014-0974-1	Personality disorders and physical comorbidities in adults from the United States: data from the National Epidemiologic Survey on Alcohol and Related Conditions	Personality disorders and physical comorbidities in adults from the United States: data from the National Epidemiologic Survey on Alcohol and Related Conditions	https://link.springer.com/content/pdf/10.1007/s00127-014-0974-1.pdf	1	0	0	0	0	0	TRUE	0	0	1	Additional graduate CIHR scholarship
2015	2	16931	10.1016/j.stemcr.2015.02.011	Treating Diet-Induced Diabetes and Obesity with Human Embryonic Stem Cell-Derived Pancreatic Progenitor Cells and Antidiabetic Drugs	Treating Diet-Induced Diabetes and Obesity with Human Embryonic Stem Cell-Derived Pancreatic Progenitor Cells and Antidiabetic Drugs	https://www.cell.com/action/showPdf?pii=S2213-6711%2815%2900067-3	1	1	0	1	1	1	TRUE	0	1	1
2015	2	16940	10.1002/stem.1944	A Regulatory Network Involving beta-Catenin, E-Cadherin, PI3K/Akt, and Slug Balances Self-Renewal and Differentiation of Human Pluripotent Stem Cells in Response to Wnt Signaling	A Regulatory Network Involving beta-Catenin, E-Cadherin, PI3K/Akt, and Slug Balances Self-Renewal and Differentiation of Human Pluripotent Stem Cells in Response to Wnt Signaling	https://stemcellsjournals.onlinelibrary.wiley.com/doi/epdf/10.1002/stem.1944	1	1	0	1	1	1	TRUE	0	1	1
2015	2	16963	10.1161/STROKEAHA.115.010750	Examining Differences in Patterns of Sensory and Motor Recovery After Stroke With Robotics	Examining Differences in Patterns of Sensory and Motor Recovery After Stroke With Robotics	https://www.ahajournals.org/doi/epub/10.1161/STROKEAHA.115.010750	1	1	0	1	1	1	TRUE	0	1	1
2015	2	17004	10.1002/syn.21801	Pioglitazone May Impair L-DOPA Anti-Parkinsonian Efficacy in the MPTP-Lesioned Macaque: Results of a Pilot Study	Pioglitazone may impair L-DOPA anti-parkinsonian efficacy in the MPTP-lesioned macaque: results of a pilot study.	https://onlinelibrary.wiley.com/doi/epdf/10.1002/syn.21801	1	0	0	0	0	0	TRUE	0	0	1
2015	2	17047	10.1136/thoraxjnl-2014-206420	Streptococcus pneumoniae triggers progression of pulmonary fibrosis through pneumolysin	Streptococcus pneumoniae triggers progression of pulmonary fibrosis through pneumolysin	https://www.ncbi.nlm.nih.gov/pmc/articles/PMC6729139/pdf/nihms-1039127.pdf	1	1	0	1	1	1	TRUE	0	1	1
2015	2	17060	10.4161/21688370.2014.982426	Roles and regulation of the mucus barrier in the gut	Roles and regulation of the mucus barrier in the gut	https://www.tandfonline.com/doi/pdf/10.4161/21688370.2014.982426?needAccess=1	1	1	0	1	1	1	TRUE	0	1	1
2015	2	17070	10.1089/ten.tea.2014.0017	Application of Modular Therapy for Renoprotection in Experimental Chronic Kidney Disease	Application of Modular Therapy for Renoprotection in Experimental Chronic Kidney Disease	https://www.liebertpub.com/doi/pdf/10.1089/ten.tea.2014.0017	1	0	0	0	0	0	TRUE	0	0	1
2015	2	17101	10.1179/1074935714Z.0000000032	Noninvasive neurostimulation in chronic stroke: a double-blind randomized sham-controlled testing of clinical and corticomotor effects	Noninvasive neurostimulation in chronic stroke: a double-blind randomized sham-controlled testing of clinical and corticomotor effects	https://www.tandfonline.com/doi/full/10.1179/1074935714Z.0000000032	1	0	0	0	0	0	TRUE	0	0	1
2015	2	17114	10.1016/j.taap.2015.02.012	Sex-related differences in murine hepatic transcriptional and proteomic responses to TCDD	Sex-related differences in murine hepatic transcriptional and proteomic responses to TCDD	https://reader.elsevier.com/reader/sd/pii/S0041008X15000630?token=C3AA3F9204517CE2CC356C20BDE9375197F785A6BE686A81C06396710C1EBD0DF495713C46DB601B8AB985DF866063B0	1	1	0	1	1	1	TRUE	0	1	1
2015	2	17196	10.1186/s13063-015-0819-6	Decision aid on radioactive iodine treatment for early stage papillary thyroid cancer: update to study protocol with follow-up extension	Decision aid on radioactive iodine treatment for early stage papillary thyroid cancer: update to study protocol with follow-up extension.	https://trialsjournal.biomedcentral.com/track/pdf/10.1186/s13063-015-0819-6	1	1	0	1	1	1	TRUE	0	1	1
2015	2	17212	10.1016/j.ultrasmedbio.2014.11.020	A CLOSED-FORM DIFFERENTIAL FORMULATION FOR ULTRASOUND SPATIAL CALIBRATION: SINGLE WALL PHANTOM	A CLOSED-FORM DIFFERENTIAL FORMULATION FOR ULTRASOUND SPATIAL CALIBRATION: SINGLE WALL PHANTOM	https://reader.elsevier.com/reader/sd/pii/S0301562914007947?token=D192C7B5D1121C1DCF5A6FC93D2F4590728FB097B7AE984914A423DCECF5BF94FD4670242766EC4CE71175146953DED8	1	0	0	0	0	0	TRUE	0	0	1
2015	2	17237	10.1177/0300985814528220	Survey of Cardiovascular Pathology in Wild Urban Rattus norvegicus and Rattus rattus	Survey of Cardiovascular Pathology in Wild Urban Rattus norvegicus and Rattus rattus	https://journals.sagepub.com/doi/pdf/10.1177/0300985814528220	1	1	0	1	1	0	FALSE	0	1	1
2015	2	17259	10.3390/v7072790	Resistance against Integrase Strand Transfer Inhibitors and Relevance to HIV Persistence	Resistance against Integrase Strand Transfer Inhibitors and Relevance to HIV Persistence	https://www.mdpi.com/1999-4915/7/7/2790	1	1	0	1	1	1	TRUE	0	1	1
2015	2	17284	10.3109/15622975.2014.953011	Investigation of the genetic interaction between BDNF and DRD3 genes in suicidical behaviour in psychiatric disorders	Investigation of the genetic interaction between BDNF and DRD3 genes in suicidical behaviour in psychiatric disorders	https://www.tandfonline.com/doi/abs/10.3109/15622975.2014.953011?journalCode=iwbp20	1	0	1	1	1	1	TRUE	0	1	1
2016	3	17366	10.1021/acschembio.6b00043	Structure of the Human Protein Kinase ZAK in Complex with Vemurafenib	Structure of the Human Protein Kinase ZAK in Complex with Vemurafenib	https://www.ncbi.nlm.nih.gov/pmc/articles/PMC5518171/pdf/nihms876698.pdf	1	1	0	1	1	1	TRUE	0	1	1
2016	3	17402	10.1107/S2059798316000401	An overview of heavy-atom derivatization of protein crystals	An overview of heavy-atom derivatization of protein crystals	https://www.ncbi.nlm.nih.gov/pmc/articles/PMC4784662/pdf/d-72-00303.pdf	1	1	0	1	1	1	TRUE	0	1	1
2016	3	17430	10.1111/acps.12622	Factors associated with postpartum psychiatric admission in a population-based cohort of women with schizophrenia	Factors associated with postpartum psychiatric admission in a population-based cohort of women with schizophrenia	https://onlinelibrary.wiley.com/doi/abs/10.1111/acps.12622	1	0	0	0	0	0	TRUE	0	0	1
2016	3	17431	10.1111/acps.12593	Clozapine administration in clinical practice: once-daily versus divided dosing	Clozapine administration in clinical practice: once-daily versus divided dosing	https://onlinelibrary.wiley.com/doi/abs/10.1111/acps.12593	1	0	0	0	0	0	TRUE	0	0	1
2016	3	17478	10.3945/an.116.012187	Omega-3 Polyunsaturated Fatty Acids and Oxylipins in Neuroinflammation and Management of Alzheimer Disease	Omega-3 Polyunsaturated Fatty Acids and Oxylipins in Neuroinflammation and Management of Alzheimer Disease	https://www.ncbi.nlm.nih.gov/pmc/articles/PMC5015035/pdf/an012187.pdf	1	1	0	1	1	1	TRUE	0	1	1
2016	3	17493	10.1080/13607863.2015.1078279	Reasons for living, meaning in life, and suicide ideation: investigating the roles of key positive psychological factors in reducing suicide risk in community-residing older adults	Reasons for living, meaning in life, and suicide ideation: investigating the roles of key positive psychological factors in reducing suicide risk in community-residing older adults	https://www-tandfonline-com.proxy.queensu.ca/doi/full/10.1080/13607863.2015.1078279?journalCode=camh20	1	0	0	0	0	0	TRUE	0	0	1
2016	3	17494	10.14336/AD.2015.1110	Linear and Curvilinear Trajectories of Cortical Loss with Advancing Age and Disease Duration in Parkinson's Disease	Linear and Curvilinear Trajectories of Cortical Loss with Advancing Age and Disease Duration in Parkinson's Disease	https://www.ncbi.nlm.nih.gov/pmc/articles/PMC4898918/pdf/ad-7-3-220.pdf	1	1	0	1	1	1	TRUE	0	1	1
2016	3	17586	10.3945/ajcn.116.130716	Relation between mealtime distribution of protein intake and lean mass loss in free-living older adults of the NuAge study	Relation between mealtime distribution of protein intake and lean mass loss in free-living older adults of the NuAge study	https://watermark.silverchair.com/ajcn130716.pdf?token=AQECAHi208BE49Ooan9kkhW_Ercy7Dm3ZL_9Cf3qfKAc485ysgAAApkwggKVBgkqhkiG9w0BBwagggKGMIICggIBADCCAnsGCSqGSIb3DQEHATAeBglghkgBZQMEAS4wEQQMSJdkzWzxDsd5ofzeAgEQgIICTDj2hH85xwtrboyASJQG5oLHL6FnBxeleefjMnbZdrBCJH9On-FmyV2L7rG4_izKJmNPhhqwBC5-4dAkgrzxI03Qaj8PiHFeLhr3M7arylc_Pn5iYWymhqOUUV16qKMO2rwkTesx9fyW2fIZKtAByGWutq0bAO93wciAwyDak3TfB3TJyiMVXjgmupB_…	1	1	0	1	1	1	TRUE	0	1	1
2016	3	17589	10.3945/ajcn.116.139675	Relation between milk-fat percentage, vitamin D, and BMI z score in early childhood	Relation between milk-fat percentage, vitamin D, and BMI z score in early childhood	https://watermark.silverchair.com/ajcn139675.pdf?token=AQECAHi208BE49Ooan9kkhW_Ercy7Dm3ZL_9Cf3qfKAc485ysgAAApowggKWBgkqhkiG9w0BBwagggKHMIICgwIBADCCAnwGCSqGSIb3DQEHATAeBglghkgBZQMEAS4wEQQMdmwOw22WL0qJw84yAgEQgIICTels68RK5YnNal9WDmxUAATCXK4DwVllrkMBgdrYoOpixck5XdX0-vhvitylcieihwCFwlCODcD2m64k6haxEvzT4G3ntIpoEkA8vlwQMBuqjs-hA3bR6p0YHJPCLgCyw8dOBXv0P7uqmpmxTguhKpCWW_dVO4JqmheDiU1z3Fk7Fpk2zPcB7FxJD9UL…	1	1	0	1	1	1	TRUE	0	1	1
2016	3	17755	10.1152/ajpheart.00918.2015	The alpha 11 integrin mediates fibroblast-extracellular matrix-cardiomyocyte interactions in health and disease	The alpha 11 integrin mediates fibroblast-extracellular matrix-cardiomyocyte interactions in health and disease	https://journals.physiology.org/doi/pdf/10.1152/ajpheart.00918.2015	1	1	0	1	1	1	TRUE	0	1	1
2016	3	17884	10.1097/ALN.0000000000000943	Inflammation Increases Neuronal Sensitivity to General Anesthetics	Inflammation Increases Neuronal Sensitivity to General Anesthetics	https://anesthesiology.pubs.asahq.org/article.aspx?articleid=2471783	1	1	0	1	1	0	FALSE	0	1	1
2016	3	17991	10.1080/10615806.2015.1004324	Retrospective coping strategies during sexual identity formation and current biopsychosocial stress	Retrospective coping strategies during sexual identity formation and current biopsychosocial stress	https://www.tandfonline.com/doi/full/10.1080/10615806.2015.1004324	1	0	0	0	0	0	TRUE	0	0	1
2016	3	18031	10.1139/apnm-2015-0068	Use of prediction equations to determine the accuracy of whole-body fat and fat-free mass and appendicular skeletal muscle mass measurements from a single abdominal image using computed tomography in advanced cancer patients	Use of prediction equations to determine the accuracy of whole-body fat and fat-free mass and appendicular skeletal muscle mass measurements from a single abdominal image using computed tomography in advanced cancer patients	https://www.nrcresearchpress.com/doi/abs/10.1139/apnm-2015-0068#.Xu6S7ZNKjPg	1	0	0	0	0	0	TRUE	0	0	1
2016	3	18043	10.1007/s12061-015-9151-5	A Spatial Econometric Analysis of Adult Obesity: Evidence from Canada	A Spatial Econometric Analysis of Adult Obesity: Evidence from Canada	https://link-springer-com.proxy.queensu.ca/article/10.1007%2Fs12061-015-9151-5	1	0	0	0	0	0	TRUE	0	0	1
2016	3	18062	10.1016/j.apmr.2015.04.016	Rehospitalization After Traumatic Brain Injury: A Population-Based Study	Rehospitalization After Traumatic Brain Injury: A Population-Based Study	https://www.sciencedirect.com/science/article/pii/S000399931500386X	1	0	1	1	1	1	TRUE	0	1	1
2016	3	18097	10.1161/ATVBAHA.116.307461	Intracellular Trafficking, Localization, and Mobilization of Platelet-Borne Thiol Isomerases	Intracellular Trafficking, Localization, and Mobilization of Platelet-Borne Thiol Isomerases	https://www.ncbi.nlm.nih.gov/pmc/articles/PMC5407363/pdf/nihms849428.pdf	1	1	0	1	1	1	TRUE	0	1	1
2016	3	18211	10.1016/j.bbrc.2015.11.060	The role of Wnt regulation in heart development, cardiac repair and disease: A tissue engineering perspective	The role of Wnt regulation in heart development, cardiac repair and disease: A tissue engineering perspective	https://www.sciencedirect.com/science/article/pii/S0006291X15309293?via%3Dihub	1	0	1	1	1	1	TRUE	0	1	1
2016	3	18230	10.1042/BCJ20160083	Human 3 alpha-hydroxysteroid dehydrogenase type 3: structural clues of 5 alpha-DHT reverse binding and enzyme down-regulation decreasing MCF7 cell growth	Human 3 alpha-hydroxysteroid dehydrogenase type 3: structural clues of 5 alpha-DHT reverse binding and enzyme down-regulation decreasing MCF7 cell growth	https://portlandpress.com/biochemj/article-abstract/473/8/1037/49372/Human-3-hydroxysteroid-dehydrogenase-type-3?redirectedFrom=fulltext	1	0	0	0	0	0	TRUE	0	0	1
2016	3	18251	10.1021/acs.biochem.5b01133	Concurrent Increases and Decreases in Local Stability and Conformational Heterogeneity in Cu, Zn Superoxide Dismutase Variants Revealed by Temperature-Dependence of Amide Chemical Shifts	Concurrent Increases and Decreases in Local Stability and Conformational Heterogeneity in Cu, Zn Superoxide Dismutase Variants Revealed by Temperature-Dependence of Amide Chemical Shifts	https://pubs.acs.org/doi/10.1021/acs.biochem.5b01133	1	0	0	0	0	0	TRUE	0	0	1
2016	3	18328	10.1007/s10522-015-9602-z	Hutchinson-Gilford progeria syndrome as a model for vascular aging	Hutchinson-Gilford progeria syndrome as a model for vascular aging	https://link.springer.com/content/pdf/10.1007/s10522-015-9602-z.pdf	1	0	0	0	0	0	TRUE	0	0	1
2016	3	18337	10.1016/j.biopsych.2014.11.022	Effects of the Social Environment and Stress on Glucocorticoid Receptor Gene Methylation: A Systematic Review	Effects of the Social Environment and Stress on Glucocorticoid Receptor Gene Methylation: A Systematic Review	https://www.ncbi.nlm.nih.gov/pmc/articles/PMC4466091/pdf/nihms649281.pdf	1	1	0	1	1	1	TRUE	0	1	1
2016	3	18368	10.1095/biolreprod.115.138248	Matrix Metalloproteinase Expression in the Rat Myometrium During Pregnancy, Term Labor, and Postpartum	Matrix Metalloproteinase Expression in the Rat Myometrium During Pregnancy, Term Labor, and Postpartum	https://www.ncbi.nlm.nih.gov/pmc/articles/PMC5029434/pdf/i0006-3363-95-1-24.pdf	1	1	0	1	1	1	TRUE	0	1	1
2016	3	18383	10.1242/bio.017665	Impact of bronchopulmonary dysplasia on brain and retina	Impact of bronchopulmonary dysplasia on brain and retina	https://www.ncbi.nlm.nih.gov/pmc/articles/PMC4890677/pdf/biolopen-5-017665.pdf	1	1	0	1	1	1	TRUE	0	1	1
2016	3	18407	10.1155/2016/6016943	27.12 MHz Radiofrequency Ablation for Benign Cutaneous Lesions	27.12 MHz Radiofrequency Ablation for Benign Cutaneous Lesions	https://www.ncbi.nlm.nih.gov/pmc/articles/PMC4835659/pdf/BMRI2016-6016943.pdf	1	1	0	1	1	1	TRUE	0	1	1
2016	3	18558	10.1186/s12913-016-1415-5	The association between multimorbidity and hospitalization is modified by individual demographics and physician continuity of care: a retrospective cohort study	The association between multimorbidity and hospitalization is modified by individual demographics and physician continuity of care: a retrospective cohort study	https://bmchealthservres.biomedcentral.com/track/pdf/10.1186/s12913-016-1415-5	1	1	0	1	1	1	TRUE	0	1	1
2016	3	18569	10.1186/s12913-016-1485-4	Validating abortion procedure coding in Canadian administrative databases	Validating abortion procedure coding in Canadian administrative databases	https://www.ncbi.nlm.nih.gov/pmc/articles/PMC4942914/pdf/12913_2016_Article_1485.pdf	1	1	0	1	1	1	TRUE	0	1	1
2016	3	18574	10.1186/s12879-016-1683-z	Twin epidemics of new and prevalent hepatitis C infections in Canada: BC Hepatitis Testers Cohort	Twin epidemics of new and prevalent hepatitis C infections in Canada: BC Hepatitis Testers Cohort	https://bmcinfectdis.biomedcentral.com/track/pdf/10.1186/s12879-016-1683-z	1	1	0	1	1	1	TRUE	0	1	1
2016	3	18596	10.1186/s12909-016-0640-2	Determinants of research engagement in academic obstetrics and gynaecology	Determinants of research engagement in academic obstetrics and gynaecology	https://bmcmededuc.biomedcentral.com/track/pdf/10.1186/s12909-016-0640-2	1	1	0	1	1	1	TRUE	0	1	1
2016	3	18613	10.1186/s12874-016-0149-8	Complex intervention modelling should capture the dynamics of adaptation	Complex intervention modelling should capture the dynamics of adaptation	https://bmcmedresmethodol.biomedcentral.com/track/pdf/10.1186/s12874-016-0149-8	1	1	0	1	1	1	TRUE	0	1	1
2016	3	18650	10.1186/s12887-016-0710-y	Prolactin-related adverse events and change in prolactin levels in pediatric patients given antipsychotics for schizophrenia and schizophrenia spectrum disorders: A systematic review	Prolactin-related adverse events and change in prolactin levels in pediatric patients given antipsychotics for schizophrenia and schizophrenia spectrum disorders: A systematic review	https://www.ncbi.nlm.nih.gov/pmc/articles/PMC5101725/pdf/12887_2016_Article_710.pdf	1	1	0	1	1	1	TRUE	0	1	1
2016	3	18665	10.1186/s12884-016-1085-7	Heterogeneity of respiratory distress syndrome: risk factors and morbidity associated with early and late gestation disease	Heterogeneity of respiratory distress syndrome: risk factors and morbidity associated with early and late gestation disease	https://www.ncbi.nlm.nih.gov/pmc/articles/PMC5039795/pdf/12884_2016_Article_1085.pdf	1	1	0	1	1	1	TRUE	0	1	1
2016	3	18704	10.1186/s12889-016-3603-y	Neighbourhood walkability and home neighbourhood-based physical activity: an observational study of adults with type 2 diabetes	Neighbourhood walkability and home neighbourhood-based physical activity: an observational study of adults with type 2 diabetes	https://bmcpublichealth.biomedcentral.com/track/pdf/10.1186/s12889-016-3603-y	1	1	0	1	1	1	TRUE	0	1	1
2016	3	18773	10.1136/bmjopen-2016-011757	Compliant flooring to prevent fall-related injuries: a scoping review protocol	Compliant flooring to prevent fall-related injuries: a scoping review protocol	https://bmjopen.bmj.com/content/bmjopen/6/8/e011757.full.pdf	1	1	0	1	1	1	TRUE	0	1	1
2016	3	18902	10.1038/bjc.2016.368	Disease detection and resource use in the safety and control arms of the HPV FOCAL cervical cancer screening trial	Disease detection and resource use in the safety and control arms of the HPV FOCAL cervical cancer screening trial	https://www.ncbi.nlm.nih.gov/pmc/articles/PMC5155363/pdf/bjc2016368a.pdf	1	1	0	1	1	1	TRUE	0	1	1
2016	3	18934	10.1136/bjsports-2015-095666	Economic impact study: neuromuscular training reduces the burden of injuries and costs compared to standard warm-up in youth soccer	Economic impact study: neuromuscular training reduces the burden of injuries and costs compared to standard warm-up in youth soccer	https://bjsm.bmj.com/content/50/22/1388.long	1	0	0	0	0	1	FALSE	1	1	1
2016	3	18960	10.1007/s12630-015-0537-2	Predicting outcomes: Is there utility in risk scores?	Predicting outcomes: Is there utility in risk scores?	https://link.springer.com/article/10.1007%2Fs12630-015-0537-2	1	1	0	1	1	1	TRUE	0	1	1
2016	3	19058	10.1177/0706743715620402	Precocious Initiation into Smoking, Alcohol Use, and Gambling among Children with Conduct Problems	Precocious Initiation into Smoking, Alcohol Use, and Gambling among Children with Conduct Problems	https://www.ncbi.nlm.nih.gov/pmc/articles/PMC4756600/pdf/10.1177_0706743715620402.pdf	1	1	0	1	1	1	TRUE	0	1	1
2016	3	19059	10.1177/0706743716635544	Apgar Scores Are Associated with Attention-Deficit/Hyperactivity Disorder Symptom Severity	Apgar Scores Are Associated with Attention-Deficit/Hyperactivity Disorder Symptom Severity	https://www.ncbi.nlm.nih.gov/pmc/articles/PMC4841284/pdf/10.1177_0706743716635544.pdf	1	1	0	1	1	1	TRUE	0	1	1
2016	3	19094	10.17269/CJPH.107.5268	Exploring the mediating roles of physical activity and television time on the relationship between the neighbourhood environment and childhood obesity	Exploring the mediating roles of physical activity and television time on the relationship between the neighbourhood environment and childhood obesity	https://www.ncbi.nlm.nih.gov/pmc/articles/PMC6972106/pdf/41997_2016_Article_107020168.pdf	1	1	0	1	1	1	TRUE	0	1	1	Additional doctoral award
2016	3	19136	10.1503/cmaj.151074	Sex ratios at birth after induced abortion	Sex ratios at birth after induced abortion	https://www.ncbi.nlm.nih.gov/pmc/articles/PMC4902709/pdf/188e181.pdf	1	1	0	1	1	1	TRUE	0	1	1
2016	3	19170	10.1002/cncr.30094	Endometrial cancer: Not your grandmother's cancer	Endometrial cancer: Not your grandmother's cancer	https://acsjournals.onlinelibrary.wiley.com/doi/epdf/10.1002/cncr.30094	1	1	0	1	1	0	FALSE	0	1	1
2016	3	19177	10.1016/j.ccell.2016.05.018	Mutant IDH1 Downregulates ATM and Alters DNA Repair and Sensitivity to DNA Damage Independent of TET2	Mutant IDH1 Downregulates ATM and Alters DNA Repair and Sensitivity to DNA Damage Independent of TET2	https://www.ncbi.nlm.nih.gov/pmc/articles/PMC5022794/pdf/nihms814063.pdf	1	1	0	1	1	1	TRUE	0	1	1
2016	3	19223	10.1016/j.ccl.2015.08.001	Radionuclide Tracers for Myocardial Perfusion Imaging and Blood Flow Quantification	Radionuclide Tracers for Myocardial Perfusion Imaging and Blood Flow Quantification	https://www.sciencedirect.com/science/article/abs/pii/S0733865115000867?via%3Dihub	1	0	0	0	0	0	TRUE	0	0	1
2016	3	19305	10.1038/cdd.2015.145	Cleavage of DAP5 by coxsackievirus B3 2A protease facilitates viral replication and enhances apoptosis by altering translation of IRES-containing genes	Cleavage of DAP5 by coxsackievirus B3 2A protease facilitates viral replication and enhances apoptosis by altering translation of IRES-containing genes	https://www.ncbi.nlm.nih.gov/pmc/articles/PMC4832101/#!po=70.0000	1	1	0	1	1	1	TRUE	0	1	1
2016	3	19322	10.1016/j.celrep.2016.03.042	CRISPR/Cas9-Derived Mutations Both Inhibit HIV-1 Replication and Accelerate Viral Escape	CRISPR/Cas9-Derived Mutations Both Inhibit HIV-1 Replication and Accelerate Viral Escape	https://www.cell.com/action/showPdf?pii=S2211-1247%2816%2930298-4	1	1	0	1	1	1	TRUE	0	1	1
2016	3	19364	10.1016/j.celrep.2016.02.071	Chemokine Signaling Enhances CD36 Responsiveness toward Oxidized Low-Density Lipoproteins and Accelerates Foam Cell Formation	Chemokine Signaling Enhances CD36 Responsiveness toward Oxidized Low-Density Lipoproteins and Accelerates Foam Cell Formation	https://www.cell.com/action/showPdf?pii=S2211-1247%2816%2930206-6	1	1	0	1	1	1	TRUE	0	1	1
2016	3	19426	10.1093/cercor/bhv138	Dissociation of Neural Networks for Predisposition and for Training-Related Plasticity in Auditory-Motor Learning	Dissociation of Neural Networks for Predisposition and for Training-Related Plasticity in Auditory-Motor Learning	https://www.ncbi.nlm.nih.gov/pmc/articles/PMC4898668/pdf/bhv138.pdf	1	1	0	1	1	1	TRUE	0	1	1
2016	3	19477	10.1002/cmdc.201600213	Synthesis and Biological Evaluation of Iodoglucoazomycin (I-GAZ), an Azomycin-Glucose Adduct with Putative Applications in Diagnostic Imaging and Radiotherapy of Hypoxic Tumors	Synthesis and Biological Evaluation of Iodoglucoazomycin (I-GAZ), an Azomycin-Glucose Adduct with Putative Applications in Diagnostic Imaging and Radiotherapy of Hypoxic Tumors	https://chemistry-europe.onlinelibrary.wiley.com/doi/epdf/10.1002/cmdc.201600213	1	1	0	1	1	1	TRUE	0	1	1
2016	3	19531	10.1161/CIRCRESAHA.115.306566	Genetics of Coronary Artery Disease	Genetics of Coronary Artery Disease	https://www.ahajournals.org/doi/epub/10.1161/CIRCRESAHA.115.306566	1	1	0	1	1	1	TRUE	0	1	1
2016	3	19540	10.1161/CIRCIMAGING.116.004612	Impact of Pulmonary Hemodynamics and Ventricular Interdependence on Left Ventricular Diastolic Function in Children With Pulmonary Hypertension	Impact of Pulmonary Hemodynamics and Ventricular Interdependence on Left Ventricular Diastolic Function in Children With Pulmonary Hypertension	https://www.ncbi.nlm.nih.gov/pmc/articles/PMC5012318/pdf/nihms-810283.pdf	1	1	0	1	1	1	TRUE	0	1	1
2016	3	19582	10.1158/1078-0432.CCR-15-1798	Disulfiram when Combined with Copper Enhances the Therapeutic Effects of Temozolomide for the Treatment of Glioblastoma	Disulfiram when Combined with Copper Enhances the Therapeutic Effects of Temozolomide for the Treatment of Glioblastoma	https://clincancerres.aacrjournals.org/content/22/15/3860.full-text.pdf	1	1	0	1	1	1	TRUE	0	1	1
2016	3	19584	10.1158/1078-0432.CCR-15-1235	Multimodal Image-Guided Surgical and Photodynamic Interventions in Head and Neck Cancer: From Primary Tumor to Metastatic Drainage	Multimodal Image-Guided Surgical and Photodynamic Interventions in Head and Neck Cancer: From Primary Tumor to Metastatic Drainage	https://clincancerres.aacrjournals.org/content/22/4/961.full-text.pdf	1	1	0	1	1	1	TRUE	0	1	1
2016	3	19586	10.1158/1078-0432.CCR-15-1314	Molecular Pathways: Emergence of Protein Kinase CK2 (CSNK2) as a Potential Target to Inhibit Survival and DNA Damage Response and Repair Pathways in Cancer Cells	Molecular Pathways: Emergence of Protein Kinase CK2 (CSNK2) as a Potential Target to Inhibit Survival and DNA Damage Response and Repair Pathways in Cancer Cells	https://clincancerres.aacrjournals.org/content/22/12/2840.full-text.pdf	1	1	0	1	1	1	TRUE	0	1	1
2016	3	19599	10.1007/s40261-016-0397-8	Benzodiazepine Use, Misuse, and Harm at the Population Level in Canada: A Comprehensive Narrative Review of Data and Developments Since 1995	Benzodiazepine Use, Misuse, and Harm at the Population Level in Canada: A Comprehensive Narrative Review of Data and Developments Since 1995	https://link.springer.com/content/pdf/10.1007/s40261-016-0397-8.pdf	1	0	0	0	0	0	TRUE	0	0	1
2016	3	19663	10.1016/j.clinph.2015.11.002	Atypical valuation of monetary and cigarette rewards in substance dependent smokers	Atypical valuation of monetary and cigarette rewards in substance dependent smokers	https://www.sciencedirect.com/sdfe/reader/pii/S1388245715010767/pdf	1	0	1	1	1	1	TRUE	0	1	1
2016	3	19682	10.1177/2167702615589308	The Neural Correlates of Memory for a Life-Threatening Event: An fMRI Study of Passengers From Flight AT236	The Neural Correlates of Memory for a Life-Threatening Event: An fMRI Study of Passengers From Flight AT236	https://journals.sagepub.com/doi/10.1177/2167702615589308	1	0	1	1	1	1	TRUE	0	1	1
2016	3	19688	10.1007/s10067-015-3141-5	Factors influencing adherence among older people with osteoarthritis	Factors influencing adherence among older people with osteoarthritis	https://link.springer.com/content/pdf/10.1007/s10067-015-3141-5.pdf	1	0	0	0	0	0	TRUE	0	0	1
2016	3	19765	10.1016/j.cortex.2016.01.003	Getting lost: Topographic skills in acquired and developmental prosopagnosia	Getting lost: Topographic skills in acquired and developmental prosopagnosia	https://reader.elsevier.com/reader/sd/pii/S001094521600006X?token=D46F8E49E1C03AB2844ADB36829188541E29024870B23FA030B1A86482288ED50C16C1D8C57D613A06B7FCAE81D61431	1	0	1	1	1	1	TRUE	0	1	1
2016	3	20039	10.2337/db16-0114	Impaired Cardiolipin Biosynthesis Prevents Hepatic Steatosis and Diet-Induced Obesity	Impaired Cardiolipin Biosynthesis Prevents Hepatic Steatosis and Diet-Induced Obesity	https://diabetes.diabetesjournals.org/content/65/11/3289.full-text.pdf	1	1	0	1	1	1	TRUE	0	1	1
2016	3	20111	10.3109/09638288.2015.1076070	An integrated model of social environment and social context for pediatric rehabilitation	An integrated model of social environment and social context for pediatric rehabilitation	https://www.tandfonline.com/doi/full/10.3109/09638288.2015.1076070	1	0	0	0	0	0	TRUE	0	0	1
2016	3	20113	10.3109/09638288.2015.1046564	Factors perceived by employees regarding their sick leave due to depression	Factors perceived by employees regarding their sick leave due to depression	https://www.tandfonline.com/doi/full/10.3109/09638288.2015.1046564	1	0	0	0	0	0	TRUE	0	0	1
2016	3	20144	10.1111/dar.12364	Protective factors associated with short-term cessation of injection drug use among a Canadian cohort of people who inject drugs	Protective factors associated with short-term cessation of injection drug use among a Canadian cohort of people who inject drugs	https://www.ncbi.nlm.nih.gov/pmc/articles/PMC4907873/pdf/nihms774670.pdf	1	1	0	1	1	1	TRUE	0	1	1
2016	3	20179	10.1016/j.ebiom.2016.04.025	Cognitive Enhancement in Infants Associated with Increased Maternal Fruit Intake During Pregnancy: Results from a Birth Cohort Study with Validation in an Animal Model	Cognitive Enhancement in Infants Associated with Increased Maternal Fruit Intake During Pregnancy: Results from a Birth Cohort Study with Validation in an Animal Model	https://www.thelancet.com/action/showPdf?pii=S2352-3964%2816%2930161-X	1	1	0	1	1	1	TRUE	0	1	1
2016	3	20360	10.1007/s00421-016-3487-7	Gender differences in fatigability and muscle activity responses to a short-cycle repetitive task	Gender differences in fatigability and muscle activity responses to a short-cycle repetitive task	https://www.ncbi.nlm.nih.gov/pmc/articles/PMC5118407/pdf/421_2016_Article_3487.pdf	1	1	0	1	1	1	TRUE	0	1	1
2016	3	20548	10.1096/fj.15-277905	Impact of keratin intermediate filaments on insulin-mediated glucose metabolism regulation in the liver and disease association	Impact of keratin intermediate filaments on insulin-mediated glucose metabolism regulation in the liver and disease association	https://pubmed.ncbi.nlm.nih.gov/26467793/	1	1	0	1	1	1	TRUE	0	1	1
2016	3	20695	10.1007/s12571-016-0583-9	Food system vulnerability amidst the extreme 2010-2011 flooding in the Peruvian Amazon: a case study from the Ucayali region	Food system vulnerability amidst the extreme 2010-2011 flooding in the Peruvian Amazon: a case study from the Ucayali region	https://link.springer.com/content/pdf/10.1007/s12571-016-0583-9.pdf	1	1	0	1	1	0	FALSE	0	1	1
2016	3	20709	10.3389/fnagi.2016.00258	Test-Retest Reliability of a Serious Game for Delirium Screening in the Emergency Department	Test-Retest Reliability of a Serious Game for Delirium Screening in the Emergency Department	https://www.ncbi.nlm.nih.gov/pmc/articles/PMC5097908/pdf/fnagi-08-00258.pdf	1	1	0	1	1	1	TRUE	0	1	1
2016	3	20769	10.3389/fimmu.2016.00284	Topical CpG Oligodeoxynucleotide Adjuvant Enhances the Adaptive Immune Response against Influenza A Infections	Topical CpG Oligodeoxynucleotide Adjuvant Enhances the Adaptive Immune Response against Influenza A Infections	https://www.ncbi.nlm.nih.gov/pmc/articles/PMC4965457/pdf/fimmu-07-00284.pdf	1	1	0	1	1	1	TRUE	0	1	1
2016	3	20815	10.3389/fnins.2016.00125	A Flexible Mechanism of Rule Selection Enables Rapid Feature-Based Reinforcement Learning	A Flexible Mechanism of Rule Selection Enables Rapid Feature-Based Reinforcement Learning	https://www.ncbi.nlm.nih.gov/pmc/articles/PMC4811957/pdf/fnins-10-00125.pdf	1	1	0	1	1	1	TRUE	0	1	1
2016	3	20816	10.3389/fonc.2016.00136	Polymorphisms of insulin-like growth Factor 1 Pathway genes and Breast cancer risk	Polymorphisms of insulin-like growth Factor 1 Pathway genes and Breast cancer risk	https://www.ncbi.nlm.nih.gov/pmc/articles/PMC4896919/pdf/fonc-06-00136.pdf	1	1	0	1	1	1	TRUE	0	1	1
2016	3	20867	10.1534/g3.116.034199	The Smaug RNA-Binding Protein Is Essential for microRNA Synthesis During the Drosophila Maternal-to-Zygotic Transition	The Smaug RNA-Binding Protein Is Essential for microRNA Synthesis During the Drosophila Maternal-to-Zygotic Transition	https://www.ncbi.nlm.nih.gov/pmc/articles/PMC5100853/pdf/3541.pdf	1	1	0	1	1	1	TRUE	0	1	1
2016	3	20869	10.1534/g3.115.021915	Genome-Wide Mutational Signature of the Chemotherapeutic Agent Mitomycin C in Caenorhabditis elegans	Genome-Wide Mutational Signature of the Chemotherapeutic Agent Mitomycin C in Caenorhabditis elegans	https://www.g3journal.org/content/6/1/133#ref-24	1	1	0	1	1	1	TRUE	0	1	1
2016	3	20979	10.1186/s12992-016-0145-0	Protecting health workers from infectious disease transmission: an exploration of a Canadian-South African partnership of partnerships	Protecting health workers from infectious disease transmission: an exploration of a Canadian-South African partnership of partnerships	https://globalizationandhealth.biomedcentral.com/track/pdf/10.1186/s12992-016-0145-0	1	1	0	1	1	1	TRUE	0	1	1
2016	3	21057	10.1037/hea0000281	Does Empathy Have a Cost? Diverging Psychological and Physiological Effects Within Families	Does Empathy Have a Cost? Diverging Psychological and Physiological Effects Within Families	https://www.ncbi.nlm.nih.gov/pmc/articles/PMC4760839/pdf/nihms-719942.pdf	1	1	0	1	1	1	TRUE	0	1	1
2016	3	21141	10.1002/hbm.23090	In vivo MRI signatures of hippocampal subfield pathology in intractable epilepsy	In vivo MRI signatures of hippocampal subfield pathology in intractable epilepsy	https://www.ncbi.nlm.nih.gov/pmc/articles/PMC6867266/pdf/HBM-37-1103.pdf	1	1	0	1	1	1	TRUE	0	1	1
2016	3	21155	10.1007/s00439-016-1663-9	Assessing the genetic architecture of epithelial ovarian cancer histological subtypes	Assessing the genetic architecture of epithelial ovarian cancer histological subtypes	https://www.ncbi.nlm.nih.gov/pmc/articles/PMC4976079/pdf/nihms777920.pdf	1	1	0	1	1	1	TRUE	0	1	1
2016	3	21173	10.1093/hmg/ddw278	Effect of genetic background on the phenotype of the Smn2B/- mouse model of spinal muscular atrophy	Effect of genetic background on the phenotype of the Smn2B/- mouse model of spinal muscular atrophy	https://academic.oup.com/hmg/article/25/20/4494/2525887	1	1	0	1	1	1	TRUE	0	1	1
2016	3	21235	10.1109/TBME.2016.2525929	Design and Evaluation of a Catheter Contact-Force Controller for Cardiac Ablation Therapy	Design and Evaluation of a Catheter Contact-Force Controller for Cardiac Ablation Therapy	https://ieeexplore.ieee.org/document/7399379/authors#authors	1	0	1	1	1	1	TRUE	0	1	1
2016	3	21324	10.1186/s13027-016-0106-5	Changing Patterns of lung, liver, and head and neck non-AIDS-defining cancers relative to HIV status in Tanzania between 2002-2014	Changing Patterns of lung, liver, and head and neck non-AIDS-defining cancers relative to HIV status in Tanzania between 2002-2014	https://infectagentscancer.biomedcentral.com/track/pdf/10.1186/s13027-016-0106-5	1	1	0	1	1	1	TRUE	0	1	0
2016	3	21364	10.1007/s00420-016-1159-x	Effort-reward imbalance at work and 5-year changes in blood pressure: the mediating effect of changes in body mass index among 1400 white-collar workers	Effort-reward imbalance at work and 5-year changes in blood pressure: the mediating effect of changes in body mass index among 1400 white-collar workers	https://link.springer.com/content/pdf/10.1007/s00420-016-1159-x.pdf	1	0	0	0	0	0	TRUE	0	0	1
2016	3	21425	10.3402/ijch.v75.32336	Drinking water quality in Indigenous communities in Canada and health outcomes: a scoping review	Drinking water quality in Indigenous communities in Canada and health outcomes: a scoping review	https://www.ncbi.nlm.nih.gov/pmc/articles/PMC4967713/pdf/IJCH-75-32336.pdf	1	1	0	1	1	1	TRUE	0	1	1
2016	3	21467	10.1093/ije/dyw090	Methodological challenges in studying the causal determinants of child growth	Methodological challenges in studying the causal determinants of child growth	https://academic.oup.com/ije/article/45/6/2030/2622839	1	1	0	1	1	1	TRUE	0	1	1
2016	3	21550	10.1016/j.ijpsycho.2016.06.016	Promoting the perception of two and three concurrent sound objects: An event-related potential study	Promoting the perception of two and three concurrent sound objects: An event-related potential study	https://reader.elsevier.com/reader/sd/pii/S0167876016301192?token=7C0F7BAA3AD2B0FB47B67E6B2326D36B5EFA73DFCF2F912768F151477775BBC8BCE433EED8F77A1D29A36343D69951AA	1	0	1	1	1	0	FALSE	0	1	1
2016	3	21676	10.1001/jamapsychiatry.2015.2732	Association of Child Abuse Exposure With Suicidal Ideation, Suicide Plans, and Suicide Attempts in Military Personnel and the General Population in Canada	Association of Child Abuse Exposure With Suicidal Ideation, Suicide Plans, and Suicide Attempts in Military Personnel and the General Population in Canada	https://jamanetwork.com/journals/jamapsychiatry/fullarticle/2484486	1	0	1	1	1	1	TRUE	0	1	1
2016	3	21715	10.1007/s10802-016-0143-y	Daily Deviations in Anger, Guilt, and Sympathy: A Developmental Diary Study of Aggression	Daily Deviations in Anger, Guilt, and Sympathy: A Developmental Diary Study of Aggression	https://link.springer.com/content/pdf/10.1007/s10802-016-0143-y.pdf	1	0	1	1	1	1	TRUE	0	1	1
2016	3	21737	10.1016/j.jad.2015.12.072	Development and validation of a risk prediction algorithm for the recurrence of suicidal ideation among general population with low mood	Development and validation of a risk prediction algorithm for the recurrence of suicidal ideation among general population with low mood	https://www.sciencedirect.com/science/article/pii/S0165032715310338?via%3Dihub	1	0	0	0	0	0	TRUE	0	0	1
2016	3	21757	10.3233/JAD-150652	Protective Effect of Amyloid-beta Peptides Against Herpes Simplex Virus-1 Infection in a Neuronal Cell Culture Model	Protective Effect of Amyloid-beta Peptides Against Herpes Simplex Virus-1 Infection in a Neuronal Cell Culture Model	https://content.iospress.com/articles/journal-of-alzheimers-disease/jad150652	1	0	0	0	0	0	TRUE	0	0	1
2016	3	21759	10.3233/JAD-150900	Cortical Amyloid Burden Differences Across Empirically-Derived Mild Cognitive Impairment Subtypes and Interaction with APOE epsilon 4 Genotype	Cortical Amyloid Burden Differences Across Empirically-Derived Mild Cognitive Impairment Subtypes and Interaction with APOE epsilon 4 Genotype	https://www.ncbi.nlm.nih.gov/pmc/articles/PMC4884141/pdf/nihms778703.pdf	1	1	0	1	1	0	FALSE	0	1	1	CIHR funded the database (ADNI)
2016	3	21809	10.1093/jac/dkv373	Validating hospital antibiotic purchasing data as a metric of inpatient antibiotic use	Validating hospital antibiotic purchasing data as a metric of inpatient antibiotic use	https://academic.oup.com/jac/article/71/2/547/2364263	1	1	0	1	1	1	TRUE	0	1	1
2016	3	21857	10.1016/j.jbtep.2015.12.004	Self-reported intolerance of uncertainty and behavioural decisions	Self-reported intolerance of uncertainty and behavioural decisions	https://www.sciencedirect.com/science/article/pii/S0005791615300483?via%3Dihub	1	0	0	0	0	0	TRUE	0	0	1
2016	3	21910	10.1074/jbc.M116.719344	The Klebsiella pneumoniae O12 ATP-binding Cassette (ABC) Transporter Recognizes the Terminal Residue of Its O-antigen Polysaccharide Substrate	The Klebsiella pneumoniae O12 ATP-binding Cassette (ABC) Transporter Recognizes the Terminal Residue of Its O-antigen Polysaccharide Substrate	https://www.ncbi.nlm.nih.gov/pmc/articles/PMC4850311/pdf/zbc9748.pdf	1	1	0	1	1	1	TRUE	0	1	1
2016	3	21912	10.1074/jbc.M115.703041	The Chromatin Regulator BRPF3 Preferentially Activates the HBO1 Acetyltransferase but Is Dispensable for Mouse Development and Survival	The Chromatin Regulator BRPF3 Preferentially Activates the HBO1 Acetyltransferase but Is Dispensable for Mouse Development and Survival	https://www.jbc.org/content/291/6/2647.full.pdf+html	1	1	0	1	1	1	TRUE	0	1	1
2016	3	21920	10.1074/jbc.M115.685883	Mutations in Replicative Stress Response Pathways Are Associated with S Phase-specific Defects in Nucleotide Excision Repair	Mutations in Replicative Stress Response Pathways Are Associated with S Phase-specific Defects in Nucleotide Excision Repair	https://www.ncbi.nlm.nih.gov/pmc/articles/PMC4705374/pdf/zbc522.pdf	1	1	0	1	1	1	TRUE	0	1	1
2016	3	21923	10.1074/jbc.M116.731745	Activities of the Cytoplasmic Domains of Patched-1 Modulate but Are Not Essential for the Regulation of Canonical Hedgehog Signaling	Activities of the Cytoplasmic Domains of Patched-1 Modulate but Are Not Essential for the Regulation of Canonical Hedgehog Signaling	https://www.ncbi.nlm.nih.gov/pmc/articles/PMC5016153/pdf/zbc17557.pdf	1	1	0	1	1	1	TRUE	0	1	1
2016	3	21958	10.1016/j.jbiomech.2015.12.026	Increased lubricin/proteoglycan 4 gene expression and decreased modulus in medial collateral ligaments following ovariohysterectomy in the adult rabbit: Evidence consistent with aging	Increased lubricin/proteoglycan 4 gene expression and decreased modulus in medial collateral ligaments following ovariohysterectomy in the adult rabbit: Evidence consistent with aging	https://reader.elsevier.com/reader/sd/pii/S0021929015007344?token=36246858EC6F688197FF4297BDC12F9C0087BB8DC77E2CFB042BD8C690064505627E31F65A9B5ADADECDABB5A1540DFA	1	1	0	1	1	0	FALSE	0	1	1
2016	3	22003	10.1007/s11764-016-0514-y	Examining factors associated with self-management skills in teenage survivors of cancer	Examining factors associated with self-management skills in teenage survivors of cancer	https://link.springer.com/article/10.1007%2Fs11764-016-0514-y	1	0	0	0	0	0	TRUE	0	0	1
2016	3	22044	10.1002/jcp.25407	SHP-2 Phosphatase Prevents Colonic Inflammation by Controlling Secretory Cell Differentiation and Maintaining Host-Microbiota Homeostasis	SHP-2 Phosphatase Prevents Colonic Inflammation by Controlling Secretory Cell Differentiation and Maintaining Host-Microbiota Homeostasis	https://www.ncbi.nlm.nih.gov/pmc/articles/PMC5330278/pdf/JCP-231-2529.pdf	1	1	0	1	1	1	TRUE	0	1	1
2016	3	22045	10.1002/jcp.25058	EGF-Induced Connexin43 Negatively Regulates Cell Proliferation in Human Ovarian Cancer	EGF-Induced Connexin43 Negatively Regulates Cell Proliferation in Human Ovarian Cancer	https://onlinelibrary.wiley.com/doi/abs/10.1002/jcp.25058	1	0	0	0	0	0	TRUE	0	0	1
2016	3	22096	10.1080/15374416.2014.987382	Friendship Experiences and Anxiety Among Children: A Genetically Informed Study	Friendship Experiences and Anxiety Among Children: A Genetically Informed Study	https://pubmed.ncbi.nlm.nih.gov/25700014/	1	0	1	1	1	1	TRUE	0	1	1
2016	3	22106	10.1210/jc.2016-1171	Adiposity in Children and CVD Risk: ApoB48 Has a Stronger Association With Central Fat Than Classic Lipid Markers	Adiposity in Children and CVD Risk: ApoB48 Has a Stronger Association With Central Fat Than Classic Lipid Markers	https://academic.oup.com/jcem/article/101/7/2915/2810630	1	1	0	1	1	1	TRUE	0	1	1
2016	3	22133	10.1016/j.jclinepi.2015.10.022	A Rasch analysis of the Brief Pain Inventory Interference subscale reveals three dimensions and an age bias	A Rasch analysis of the Brief Pain Inventory Interference subscale reveals three dimensions and an age bias	https://www.jclinepi.com/article/S0895-4356(16)00003-2/abstract	1	0	0	0	0	0	TRUE	0	0	1
2016	3	22241	10.3390/jdb4010003	Notochord Cells in Intervertebral Disc Development and Degeneration	Notochord Cells in Intervertebral Disc Development and Degeneration	https://www.ncbi.nlm.nih.gov/pmc/articles/PMC4885739/pdf/jdb-04-00003.pdf	1	1	0	1	1	1	TRUE	0	1	1	Additional doctoral CIHR awards
2016	3	22254	10.1007/s10278-015-9796-2	A Metric for Reducing 0 Positives in the Computer-Aided Detection of Breast Cancer from Dynamic Contrast-Enhanced Magnetic Resonance Imaging Based Screening Examinations of High-Risk Women	A Metric for Reducing 0 Positives in the Computer-Aided Detection of Breast Cancer from Dynamic Contrast-Enhanced Magnetic Resonance Imaging Based Screening Examinations of High-Risk Women	https://link.springer.com/article/10.1007%2Fs10278-015-9796-2	1	0	1	1	1	1	TRUE	0	1	1
2016	3	22279	10.1016/j.jes.2016.10.001	Cellular arsenic transport pathways in mammals	Cellular arsenic transport pathways in mammals	https://reader.elsevier.com/reader/sd/pii/S100107421630763X?token=93A06311C12CAA293B630CE4246BBB045038D093E3CB39C5E8A3173C7ED909E20AC834CCD85B7DC2C9B06AB4CD185D42	1	0	0	0	0	0	TRUE	0	0	1
2016	3	22329	10.1016/j.jff.2016.10.019	Egg white protein hydrolysate reduces blood pressure, improves vascular relaxation and modifies aortic angiotensin II receptors expression in spontaneously hypertensive rats	Egg white protein hydrolysate reduces blood pressure, improves vascular relaxation and modifies aortic angiotensin II receptors expression in spontaneously hypertensive rats	https://reader.elsevier.com/reader/sd/pii/S1756464616303322?token=00584094D7DC4769F346C71B5087C7DD8CB481F2AAA16B099356F1BD2B6235007813EF985B3D586A1B90BB382614574B	1	1	0	1	1	1	TRUE	0	1	1
2016	3	22341	10.1099/jgv.0.000403	The New World arenavirus Tacaribe virus induces caspase-dependent apoptosis in infected cells	The New World arenavirus Tacaribe virus induces caspase-dependent apoptosis in infected cells	https://www.microbiologyresearch.org/docserver/fulltext/jgv/97/4/855_jgv000403.pdf?expires=1592955242&id=id&accname=guest&checksum=B091FCEE24B2C67645C2B5EB6B1E0771	1	1	0	1	1	1	TRUE	0	1	1
2016	3	22343	10.1007/s10897-016-9971-8	DECIDE: a Decision Support Tool to Facilitate Parents' Choices Regarding Genome-Wide Sequencing	DECIDE: a Decision Support Tool to Facilitate Parents’ Choices Regarding Genome‐Wide Sequencing	https://onlinelibrary.wiley.com/doi/epdf/10.1007/s10897-016-9971-8	1	1	0	1	1	1	TRUE	0	1	1
2016	3	22372	10.1177/1359105315583370	Predicting planned physical activity of individuals with arthritis: A self-regulatory perspective	Predicting planned physical activity of individuals with arthritis: A self-regulatory perspective	https://journals-sagepub-com.proxy.queensu.ca/doi/10.1177/1359105315583370	1	0	1	1	1	0	FALSE	0	1	1
2016	3	22392	10.1007/s10901-015-9461-6	Homeowner versus non-homeowner differences in household food insecurity in Canada	Homeowner versus non-homeowner differences in household food insecurity in Canada	https://link-springer-com.proxy.queensu.ca/article/10.1007%2Fs10901-015-9461-6	1	0	0	0	0	0	TRUE	0	0	1
2016	3	22402	10.1093/jhuman/huw007	Understanding and Addressing Vulnerability Following the 2010 Haiti Earthquake: Applying a Feminist Lens to Examine Perspectives of Haitian and Expatriate Health Care Providers and Decision-Makers	Understanding and Addressing Vulnerability Following the 2010 Haiti Earthquake: Applying a Feminist Lens to Examine Perspectives of Haitian and Expatriate Health Care Providers and Decision-Makers	https://www.ncbi.nlm.nih.gov/pmc/articles/PMC5012362/pdf/huw007.pdf	1	1	0	1	1	1	TRUE	0	1	1
2016	3	22415	10.1016/j.jim.2016.08.002	Correlation of transferrin receptor (CD71) with Ki67 expression on stimulated human and mouse T cells: The kinetics of expression of T cell activation markers	Correlation of transferrin receptor (CD71) with Ki67 expression on stimulated human and mouse T cells: The kinetics of expression of T cell activation markers	https://reader.elsevier.com/reader/sd/pii/S0022175916301557?token=FDDEB287276620245002EFE7321E00F9101BBA67E5D21B04473EBFB8DD0875FC2A8792F077DD1ED8D62147FFFEC37912	1	0	0	0	0	0	TRUE	0	0	1
2016	3	22419	10.4049/jimmunol.1502339	TNF-alpha and Macrophages Are Critical for Respiratory Syncytial Virus-Induced Exacerbations in a Mouse Model of Allergic Airways Disease	TNF-alpha and Macrophages Are Critical for Respiratory Syncytial Virus-Induced Exacerbations in a Mouse Model of Allergic Airways Disease	https://www.jimmunol.org/content/jimmunol/196/9/3547.full.pdf	1	1	0	1	1	1	TRUE	0	1	1
2016	3	22450	10.1093/infdis/jiv760	Inhibition of MicroRNA 195 Prevents Apoptosis and Multiple-Organ Injury in Mouse Models of Sepsis	Inhibition of MicroRNA 195 Prevents Apoptosis and Multiple-Organ Injury in Mouse Models of Sepsis	https://www.ncbi.nlm.nih.gov/pmc/articles/PMC4837905/pdf/jiv760.pdf	1	1	0	1	1	1	TRUE	0	1	1
2016	3	22475	10.1111/jir.12225	Brief report: cervical cancer screening in women with intellectual and developmental disabilities who have had a pregnancy	Brief report: cervical cancer screening in women with intellectual and developmental disabilities who have had a pregnancy	https://onlinelibrary.wiley.com/doi/epdf/10.1111/jir.12225	1	0	0	0	0	0	TRUE	0	0	1
2016	3	22531	10.1136/medethics-2015-102964	Good eggs? Evaluating consent forms for egg donation	Good eggs? Evaluating consent forms for egg donation	https://pubmed.ncbi.nlm.nih.gov/26951214/	1	0	0	0	0	0	TRUE	0	0	1
2016	3	22547	10.2196/jmir.5866	The Effectiveness of Web-Based Asthma Self-Management System, My Asthma Portal (MAP): A Pilot Randomized Controlled Trial	The Effectiveness of Web-Based Asthma Self-Management System, My Asthma Portal (MAP): A Pilot Randomized Controlled Trial	https://www.jmir.org/2016/12/e313/pdf	1	1	0	1	1	1	TRUE	0	1	1
2016	3	22551	10.2196/jmir.6362	Role of Psychosocial Factors and Health Literacy in Pregnant Women's Intention to Use a Decision Aid for Down Syndrome Screening: A Theory-Based Web Survey	Role of Psychosocial Factors and Health Literacy in Pregnant Women's Intention to Use a Decision Aid for Down Syndrome Screening: A Theory-Based Web Survey	https://www.jmir.org/2016/10/e283/pdf	1	1	0	1	1	1	TRUE	0	1	1
2016	3	22575	10.1016/j.yjmcc.2015.11.025	Mechanical control of cardiac myofibroblasts	Mechanical control of cardiac myofibroblasts	https://pubmed.ncbi.nlm.nih.gov/26620422/	1	0	0	0	0	0	TRUE	0	0	1
2016	3	22577	10.1016/j.yjmcc.2016.03.007	Mast cells promote proliferation and migration and inhibit differentiation of mesenchymal stem cells through PDGF	Mast cells promote proliferation and migration and inhibit differentiation of mesenchymal stem cells through PDGF	https://pubmed.ncbi.nlm.nih.gov/26996757/	1	0	1	1	1	0	FALSE	0	1	1
2016	3	22610	10.2147/JMDH.S97371	Interprofessional teamwork innovations for primary health care practices and practitioners: evidence from a comparison of reform in three countries	Interprofessional teamwork innovations for primary health care practices and practitioners: evidence from a comparison of reform in three countries	https://www.ncbi.nlm.nih.gov/pmc/articles/PMC4743635/pdf/jmdh-9-035.pdf	1	1	0	1	1	1	TRUE	0	1	1
2016	3	22682	10.1152/jn.00786.2015	Balanced ionotropic receptor dynamics support signal estimation via voltage-dependent membrane noise	Balanced ionotropic receptor dynamics support signal estimation via voltage-dependent membrane noise	https://journals.physiology.org/doi/pdf/10.1152/jn.00786.2015	1	1	0	1	1	1	TRUE	0	1	1
2016	3	22710	10.1523/JNEUROSCI.3387-15.2016	Cannabidiol Counteracts Amphetamine-Induced Neuronal and Behavioral Sensitization of the Mesolimbic Dopamine Pathway through a NovelmTOR/p70S6Kinase Signaling Pathway	Cannabidiol Counteracts Amphetamine-Induced Neuronal and Behavioral Sensitization of the Mesolimbic Dopamine Pathway through a Novel mTOR/p70S6 Kinase Signaling Pathway	https://www.ncbi.nlm.nih.gov/pmc/articles/PMC4854973/pdf/zns5160.pdf	1	1	0	1	1	1	TRUE	0	1	1
2016	3	22724	10.1523/JNEUROSCI.0936-16.2016	Pten Regulates Retinal Amacrine Cell Number by Modulating Akt, Tgf beta, and Erk Signaling	Pten Regulates Retinal Amacrine Cell Number by Modulating Akt, Tgfβ, and Erk Signaling	https://www.ncbi.nlm.nih.gov/pmc/articles/PMC6601873/pdf/zns9454.pdf	1	1	0	1	1	1	TRUE	0	1	1
2016	3	22827	10.1097/JOM.0000000000000841	Air Pollution During Pregnancy and Cord Blood Immune System Biomarkers	Air Pollution During Pregnancy and Cord Blood Immune System Biomarkers	https://www.ncbi.nlm.nih.gov/pmc/articles/PMC5704662/pdf/joem-58-0979.pdf	1	1	0	1	1	0	FALSE	0	1	1
2016	3	22891	10.1016/j.jpurol.2016.05.048	Application of the STROBE statement to the hypospadias literature: Report of the international pediatric urology task force on hypospadias	Application of the STROBE statement to the hypospadias literature: Report of the international pediatric urology task force on hypospadias	https://www.jpurol.com/action/showPdf?pii=S1477-5131%2816%2930203-0	1	0	0	0	0	0	TRUE	0	0	1
2016	3	22931	10.1088/0953-4075/49/21/215602	Ultrafast molecular dynamics of dissociative ionization in OCS probed by soft x-ray synchrotron radiation	Ultrafast molecular dynamics of dissociative ionization in OCS probed by soft x-ray synchrotron radiation	https://iopscience.iop.org/article/10.1088/0953-4075/49/21/215602	1	0	1	1	1	1	TRUE	0	1	1
2016	3	22996	10.1093/pubmed/fdv005	Crude estimates of cannabis-attributable mortality and morbidity in Canada-implications for public health focused intervention priorities	Crude estimates of cannabis-attributable mortality and morbidity in Canada-implications for public health focused intervention priorities	https://academic.oup.com/jpubhealth/article/38/1/183/2362575	1	1	0	1	1	1	TRUE	0	1	1
2016	3	23010	10.1111/1471-3802.12074	Reduce, manage or cope: a review of strategies for training school staff to address challenging behaviours displayed by students with intellectual/developmental disabilities	Reduce, manage or cope: a review of strategies for training school staff to address challenging behaviours displayed by students with intellectual/developmental disabilities	https://onlinelibrary.wiley.com/doi/abs/10.1111/1471-3802.12074	1	0	0	0	0	0	TRUE	0	0	1
2016	3	23135	10.1681/ASN.2015060648	Refining Genotype-Phenotype Correlation in Autosomal Dominant Polycystic Kidney Disease	Refining Genotype-Phenotype Correlation in Autosomal Dominant Polycystic Kidney Disease	https://www.ncbi.nlm.nih.gov/pmc/articles/PMC4884120/	1	1	0	1	1	1	TRUE	0	1	1
2016	3	23139	10.1681/ASN.2015050528	PGE(2), Kidney Disease, and Cardiovascular Risk: Beyond Hypertension and Diabetes	PGE(2), Kidney Disease, and Cardiovascular Risk: Beyond Hypertension and Diabetes	https://www.ncbi.nlm.nih.gov/pmc/articles/PMC4769209/?report=reader	1	1	0	1	1	1	TRUE	0	1	1
2016	3	23143	10.1681/ASN.2015070836	Far Upstream Element-Binding Protein 1 Binds the 3 ' Untranslated Region of PKD2 and Suppresses Its Translation	Far Upstream Element-Binding Protein 1 Binds the 3′ Untranslated Region of PKD2 and Suppresses Its Translation	https://www.ncbi.nlm.nih.gov/pmc/articles/PMC5004656/	1	1	0	1	1	1	TRUE	0	1	1
2016	3	23150	10.1080/0964704X.2016.1161407	Between resentment and aid: German and Austrian psychiatrist and neurologist refugees in Great Britain since 1933	Between resentment and aid: German and Austrian psychiatrist and neurologist refugees in Great Britain since 1933	https://www.tandfonline.com/doi/abs/10.1080/0964704X.2016.1161407?journalCode=njhn20	1	0	0	0	0	0	TRUE	0	0	1
2016	3	23199	10.1016/j.jth.2016.03.003	Age and retirement status differences in associations between the built environment and active travel behaviour	Age and retirement status differences in associations between the built environment and active travel behaviour	https://www.sciencedirect.com/science/article/pii/S2214140516000256	1	0	0	0	0	0	TRUE	0	0	1
2016	3	23203	10.1016/j.jth.2016.06.010	I'd rather bike to school!: Profiling children who would prefer to cycle to school	I'd rather bike to school!: Profiling children who would prefer to cycle to school	https://www.sciencedirect.com/science/article/pii/S2214140516301931	1	0	0	0	0	0	TRUE	0	0	1
2016	3	23269	10.3791/54557	Adenofection: A Method for Studying the Role of Molecular Chaperones in Cellular Morphodynamics by Depletion- Rescue Experiments	Adenofection: A Method for Studying the Role of Molecular Chaperones in Cellular Morphodynamics by Depletion- Rescue Experiments	https://www.ncbi.nlm.nih.gov/pmc/articles/PMC5092023/pdf/jove-115-54557.pdf	1	1	0	1	1	1	TRUE	0	1	1
2016	3	23321	10.1016/S1474-4422(16)30165-X	Mechanisms of glutamate toxicity in multiple sclerosis: biomarker and therapeutic opportunities	Mechanisms of glutamate toxicity in multiple sclerosis: biomarker and therapeutic opportunities	https://www.thelancet.com/journals/laneur/article/PIIS1474-4422(16)30165-X/fulltext	1	0	0	0	0	0	TRUE	0	0	1
2016	3	23402	10.1128/mBio.02134-15	Molecular Dissection of Xyloglucan Recognition in a Prominent Human Gut Symbiont	Molecular Dissection of Xyloglucan Recognition in a Prominent Human Gut Symbiont	https://mbio.asm.org/content/mbio/7/2/e02134-15.full.pdf	1	1	0	1	1	1	TRUE	0	1	1
2016	3	23404	10.1128/mBio.01714-16	The Genome-Wide Interaction Network of Nutrient Stress Genes in Escherichia coli	The Genome-Wide Interaction Network of Nutrient Stress Genes in Escherichia coli	https://mbio.asm.org/content/mbio/7/6/e01714-16.full.pdf	1	1	0	1	1	1	TRUE	0	1	1
2016	3	23443	10.1118/1.4943565	Patient motion effects on the quantification of regional myocardial blood flow with dynamic PET imaging	Patient motion eﬀects on the quantifcation of regional myocardia blood ﬂow with dynamic PET imaging	https://aapm.onlinelibrary.wiley.com/doi/full/10.1118/1.4943565	1	1	0	1	1	1	TRUE	0	1	1
2016	3	23447	10.1118/1.4959551	Resolution recovery for Compton camera using origin ensemble algorithm	Resolution recovery for Compton camera using origin ensemble algorithm	https://www.ncbi.nlm.nih.gov/pmc/articles/PMC4967076/pdf/MPHYA6-000043-004866_1.pdf	1	1	0	1	1	1	TRUE	0	1	1
2016	3	23464	10.1249/MSS.0000000000000894	Organized Sport Trajectories from Childhood to Adolescence and Health Associations	Organized Sport Trajectories from Childhood to Adolescence and Health Associations	https://pubmed.ncbi.nlm.nih.gov/27314410/	1	1	0	1	1	0	FALSE	0	1	1
2016	3	23548	10.1128/MCB.00066-16	A Mutation in the Flavin Adenine Dinucleotide-Dependent Oxidoreductase FOXRED1 Results in Cell-Type-Specific Assembly Defects in Oxidative Phosphorylation Complexes I and II	A Mutation in the Flavin Adenine Dinucleotide-Dependent Oxidoreductase FOXRED1 Results in Cell-Type-Specific Assembly Defects in Oxidative Phosphorylation Complexes I and II	https://mcb.asm.org/content/mcb/36/16/2132.full.pdf	1	1	0	1	1	1	TRUE	0	1	1
2016	3	23563	10.1016/j.mcn.2015.12.001	MicroRNA abundance is altered in synaptoneurosomes during prion disease	MicroRNA abundance is altered in synaptoneurosomes during prion disease	https://www.sciencedirect.com/science/article/pii/S1044743115300415?via%3Dihub	1	1	0	1	1	1	TRUE	0	1	1
2016	3	23610	10.1016/j.molcel.2016.04.030	Global Mapping of Human RNA-RNA Interactions	Global Mapping of Human RNA-RNA Interactions	https://www.cell.com/action/showPdf?pii=S1097-2765%2816%2930106-X	1	1	0	1	1	1	TRUE	0	1	1	additional CIHR fellowship
2016	3	23775	10.2217/nnm-2016-0178	Polymeric micelles for MCL-1 gene silencing in breast tumors following systemic administration	Polymeric micelles for MCL-1 gene silencing in breast tumors following systemic administration	https://www.futuremedicine.com/doi/full/10.2217/nnm-2016-0178?url_ver=Z39.88-2003&rfr_id=ori:rid:crossref.org&rfr_dat=cr_pub%20%200pubmed	1	0	0	0	0	0	TRUE	0	0	1
2016	3	23836	10.1038/ncomms11937	Hypothalamic CRH neurons orchestrate complex behaviours after stress	Hypothalamic CRH neurons orchestrate complex behaviours after stress	https://www.ncbi.nlm.nih.gov/pmc/articles/PMC4912635/pdf/ncomms11937.pdf	1	1	0	1	1	1	TRUE	0	1	1
2016	3	23980	10.1016/j.neurobiolaging.2015.10.028	Genome-wide analysis of genetic correlation in dementia with Lewy bodies, Parkinson's and Alzheimer's diseases	Genome-wide analysis of genetic correlation in dementia with Lewy bodies, Parkinson's and Alzheimer's diseases	https://www.ncbi.nlm.nih.gov/pmc/articles/PMC4759606/pdf/main.pdf	1	1	0	1	1	1	TRUE	0	1	1
2016	3	23994	10.1016/j.neurobiolaging.2016.08.017	Cognitive and functional changes associated with A beta pathology and the progression to mild cognitive impairment	Cognitive and functional changes associated with A beta pathology and the progression to mild cognitive impairment	https://www.sciencedirect.com/sdfe/reader/pii/S0197458016301956/pdf	1	0	0	0	0	0	TRUE	0	0	1	CIHR supports database (ADNI)
2016	3	24128	10.1016/j.neuron.2016.01.016	Positive Allosteric Modulators of GluN2A-Containing NMDARs with Distinct Modes of Action and Impacts on Circuit Function	Positive Allosteric Modulators of GluN2A-Containing NMDARs with Distinct Modes of Action and Impacts on Circuit Function	https://www.cell.com/action/showPdf?pii=S0896-6273%2816%2900017-9	1	1	0	1	1	1	TRUE	0	1	1
2016	3	24163	10.1016/j.neuropsychologia.2015.11.019	Disruption of pupil size modulation correlates with voluntary motor preparation deficits in Parkinson's disease	Disruption of pupil size modulation correlates with voluntary motor preparation deficits in Parkinson's disease	https://reader.elsevier.com/reader/sd/pii/S0028393215302347?token=CB439AC427B403D01D11402859A4DA0ECD3D3E11419E866F50BF3546340E45D1625E52784B07D1C5280443CBCAEAC4DE	1	0	1	1	1	0	FALSE	0	1	1
2016	3	24243	10.1056/NEJMoa1609014	Effect of Short-Term vs. Long-Term Blood Storage on Mortality after Transfusion	Effect of Short-Term vs. Long-Term Blood Storage on Mortality after Transfusion	https://www.nejm.org/doi/pdf/10.1056/NEJMoa1609014?articleTools=1	1	1	0	1	1	1	TRUE	0	1	1
2016	3	24258	10.1093/ntr/ntv173	The Impact of Asking About Interest in Free Nicotine Patches on Smoker's Stated Intent to Change: Real Effect or Artefact of Question Ordering?	The Impact of Asking About Interest in Free Nicotine Patches on Smoker's Stated Intent to Change: Real Effect or Artefact of Question Ordering?	https://www.ncbi.nlm.nih.gov/pmc/articles/PMC5896818/pdf/ntv173.pdf	1	1	0	1	1	1	TRUE	0	1	1
2016	3	24292	10.1093/nar/gkv1524	The conserved GTPase HflX is a ribosome splitting factor that binds to the E-site of the bacterial ribosome	The conserved GTPase HflX is a ribosome splitting factor that binds to the E-site of the bacterial ribosome	https://www.ncbi.nlm.nih.gov/pmc/articles/PMC4770234/pdf/gkv1524.pdf	1	1	0	1	1	1	TRUE	0	1	1
2016	3	24302	10.1093/nar/gkv1366	Targeted cross-linking-mass spectrometry determines vicinal interactomes within heterogeneous RNP complexes	Targeted cross-linking-mass spectrometry determines vicinal interactomes within heterogeneous RNP complexes	https://www.ncbi.nlm.nih.gov/pmc/articles/PMC4756821/pdf/gkv1366.pdf	1	1	0	1	1	1	TRUE	0	1	1
2016	3	24347	10.1002/oby.21395	Can response to dietary restriction predict weight loss after Roux-en-Y gastroplasty?	Can response to dietary restriction predict weight loss after Roux‐en‐Y gastroplasty?	https://onlinelibrary.wiley.com/doi/epdf/10.1002/oby.21395	1	1	0	1	1	1	TRUE	0	1	1
2016	3	24351	10.1002/osp4.60	Mediating effects of dietary intake on associations of TV viewing, body mass index and metabolic syndrome in adolescents	Mediating effects of dietary intake on associations of TV viewing, body mass index and metabolic syndrome in adolescents	https://www.ncbi.nlm.nih.gov/pmc/articles/PMC5043492/pdf/OSP4-2-232.pdf	1	1	0	1	1	1	TRUE	0	1	1
2016	3	24454	10.18632/oncotarget.12197	The C-terminal domain of connexin43 modulates cartilage structure via chondrocyte phenotypic changes	The C-terminal domain of connexin43 modulates cartilage structure via chondrocyte phenotypic changes	https://www.ncbi.nlm.nih.gov/pmc/articles/PMC5341963/pdf/oncotarget-07-73055.pdf	1	1	0	1	1	1	TRUE	0	1	1
2016	3	24655	10.1542/peds.2015-3967	A Core Outcome Set for Children With Feeding Tubes and Neurologic Impairment: A Systematic Review	A Core Outcome Set for Children With Feeding Tubes and Neurologic Impairment: A Systematic Review	https://pediatrics.aappublications.org/content/pediatrics/138/1/e20153967.full.pdf	1	1	0	1	1	1	TRUE	0	1	1
2016	3	24666	10.1016/j.peptides.2016.03.008	Angiotensin-converting enzyme 2 ameliorates renal fibrosis by blocking the activation of mTOR/ERK signaling in apolipoprotein E-deficient mice	Angiotensin-converting enzyme 2 ameliorates renal fibrosis by blocking the activation of mTOR/ERK signaling in apolipoprotein E-deficient mice	https://www.sciencedirect.com/science/article/pii/S0196978116300432?via%3Dihub	1	0	0	0	0	0	TRUE	0	0	1
2016	3	24767	10.3138/ptc.2015-37	Inter-Professional Practices of Private-Sector Physiotherapists for Low Back Pain Management: Who, How, and When?	Inter-Professional Practices of Private-Sector Physiotherapists for Low Back Pain Management: Who, How, and When?	https://www.ncbi.nlm.nih.gov/pmc/articles/PMC5125496/pdf/ptc.2015-37.pdf	1	1	0	1	1	1	TRUE	0	1	1
2016	3	24768	10.3138/ptc.2014-66	Allocation of Rehabilitation Services for Older Adults in the Ontario Home Care System	Allocation of Rehabilitation Services for Older Adults in the Ontario Home Care System	https://www.ncbi.nlm.nih.gov/pmc/articles/PMC5125495/pdf/ptc.2014-66.pdf	1	1	0	1	1	1	TRUE	0	1	1
2016	3	24793	10.1371/journal.pbio.1002385	Whisking, Sniffing, and the Hippocampal theta-Rhythm: A Tale of Two Oscillators	Whisking, Sniffing, and the Hippocampal theta-Rhythm: A Tale of Two Oscillators	https://www.ncbi.nlm.nih.gov/pmc/articles/PMC4758648/pdf/pbio.1002385.pdf	1	1	0	1	1	1	TRUE	0	1	1
2016	3	24795	10.1371/journal.pbio.2001259	Accelerating Translational Research through Open Science: The Neuro Experiment	Accelerating Translational Research through Open Science: The Neuro Experiment	https://www.ncbi.nlm.nih.gov/pmc/articles/PMC5147793/pdf/pbio.2001259.pdf	1	1	0	1	1	1	TRUE	0	1	1
2016	3	24866	10.1371/journal.pone.0147607	Dignity and Distress towards the End of Life across Four Non-Cancer Populations	Dignity and Distress towards the End of Life across Four Non-Cancer Populations	https://www.ncbi.nlm.nih.gov/pmc/articles/PMC4725711/pdf/pone.0147607.pdf	1	1	0	1	1	1	TRUE	0	1	1
2016	3	24892	10.1371/journal.pone.0149592	Evaluation of a Rapid Point of Care Test for Detecting Acute and Established HIV Infection, and Examining the Role of Study Quality on Diagnostic Accuracy: A Bayesian Meta-Analysis	Evaluation of a Rapid Point of Care Test for Detecting Acute and Established HIV Infection, and Examining the Role of Study Quality on Diagnostic Accuracy: A Bayesian Meta-Analysis	https://journals.plos.org/plosone/article/file?id=10.1371/journal.pone.0149592&type=printable	1	1	0	1	1	1	TRUE	0	1	1
2016	3	24952	10.1371/journal.pone.0164457	An Abbreviated Protocol for In Vitro Generation of Functional Human Embryonic Stem Cell-Derived Beta-Like Cells	An Abbreviated Protocol for In Vitro Generation of Functional Human Embryonic Stem Cell-Derived Beta-Like Cells	https://www.ncbi.nlm.nih.gov/pmc/articles/PMC5068782/pdf/pone.0164457.pdf	1	1	0	1	1	1	TRUE	0	1	1
2016	3	24978	10.1371/journal.pone.0161202	Chronic Inhibition of STAT3/STAT5 in Treatment-Resistant Human Breast Cancer Cell Subtypes: Convergence on the ROS/SUMO Pathway and Its Effects on xCT Expression and System xc- Activity	Chronic Inhibition of STAT3/STAT5 in Treatment-Resistant Human Breast Cancer Cell Subtypes: Convergence on the ROS/SUMO Pathway and Its Effects on xCT Expression and System xc- Activity	https://www.ncbi.nlm.nih.gov/pmc/articles/PMC4981357/pdf/pone.0161202.pdf	1	1	0	1	1	1	TRUE	0	1	1
2016	3	25040	10.1371/journal.pone.0150250	Short-Term Effects of Traditional and Alternative Community Interventions to Address Food Insecurity	Short-Term Effects of Traditional and Alternative Community Interventions to Address Food Insecurity	https://www.ncbi.nlm.nih.gov/pmc/articles/PMC4790888/pdf/pone.0150250.pdf	1	1	0	1	1	1	TRUE	0	1	1
2016	3	25044	10.1371/journal.pone.0148941	Target Fortification of Breast Milk: Predicting the Final Osmolality of the Feeds	Target Fortification of Breast Milk: Predicting the Final Osmolality of the Feeds	https://www.ncbi.nlm.nih.gov/pmc/articles/PMC4749227/pdf/pone.0148941.pdf	1	1	0	1	1	1	TRUE	0	1	1
2016	3	25079	10.1371/journal.pone.0165025	Trends in ART Initiation among Men and Non-Pregnant/Non-Breastfeeding Women before and after Option B plus in Southern Malawi	Trends in ART Initiation among Men and Non-Pregnant/Non-Breastfeeding Women before and after Option B plus in Southern Malawi	https://www.ncbi.nlm.nih.gov/pmc/articles/PMC5176160/pdf/pone.0165025.pdf	1	1	0	1	1	1	TRUE	0	1	1
2016	3	25120	10.1371/journal.pone.0165393	Effects of Neurotrophic Support and Amyloid-Targeted Combined Therapy on Adult Hippocampal Neurogenesis in a Transgenic Model of Alzheimer's Disease	Effects of Neurotrophic Support and Amyloid-Targeted Combined Therapy on Adult Hippocampal Neurogenesis in a Transgenic Model of Alzheimer's Disease	https://www.ncbi.nlm.nih.gov/pmc/articles/PMC5074589/pdf/pone.0165393.pdf	1	1	0	1	1	1	TRUE	0	1	1
2016	3	25124	10.1371/journal.pone.0161048	Development and Validation of the Bicultural Youth Acculturation Questionnaire	Development and Validation of the Bicultural Youth Acculturation Questionnaire	https://www.ncbi.nlm.nih.gov/pmc/articles/PMC4996452/pdf/pone.0161048.pdf	1	1	0	1	1	1	TRUE	0	1	1	additional CIHR doctoral award
2016	3	25175	10.1371/journal.ppat.1005889	Microbiome Composition and Function Drives Wound-Healing Impairment in the Female Genital Tract	Microbiome Composition and Function Drives Wound-Healing Impairment in the Female Genital Tract	https://www.ncbi.nlm.nih.gov/pmc/articles/PMC5033340/pdf/ppat.1005889.pdf	1	1	0	1	1	1	TRUE	0	1	1
2016	3	25263	10.1073/pnas.1601846113	Hsp70 biases the folding pathways of client proteins	Hsp70 biases the folding pathways of client proteins	https://www.pnas.org/content/pnas/113/20/E2794.full.pdf	1	1	0	1	1	1	TRUE	0	1	1
2016	3	25286	10.1073/pnas.1524484113	Diurnal and circadian variation of sleep and alertness in men vs. naturally cycling women	Diurnal and circadian variation of sleep and alertness in men vs. naturally cycling women	https://www.ncbi.nlm.nih.gov/pmc/articles/PMC5047150/pdf/pnas.201524484.pdf	1	1	0	1	1	1	TRUE	0	1	1
2016	3	25298	10.1073/pnas.1613279113	Rapid recovery from the effects of early monocular deprivation is enabled by temporary inactivation of the retinas	Rapid recovery from the effects of early monocular deprivation is enabled by temporary inactivation of the retinas	https://www.ncbi.nlm.nih.gov/pmc/articles/PMC5150384/pdf/pnas.201613279.pdf	1	1	0	1	1	1	TRUE	0	1	1
2016	3	25339	10.1002/prca.201500124	Peculiarities of studying the effects of pathogen reduction technologies on platelets	Peculiarities of studying the effects of pathogen reduction technologies on platelets	https://pubmed.ncbi.nlm.nih.gov/27095411/	1	0	0	0	0	0	TRUE	0	0	1
2016	3	25351	10.1016/j.psychres.2016.04.059	Factors affecting severity of positive and negative symptoms of psychosis in a polysubstance using population with psychostimulant dependence	Factors affecting severity of positive and negative symptoms of psychosis in a polysubstance using population with psychostimulant dependence	https://reader.elsevier.com/reader/sd/pii/S0165178115308489?token=D984F2F4E28152F4FC7A2DF1B6A624A2954230F45E0E8130FD5B209F25C29CBE3EBEB46FBE6014842F1B4371A210AFBE	1	0	0	0	0	0	TRUE	0	0	1
2016	3	25355	10.1016/j.psychres.2016.01.030	Characterizing the affective responses to an acute bout of moderate intensity exercise among outpatients with schizophrenia	Characterizing the affective responses to an acute bout of moderate intensity exercise among outpatients with schizophrenia	https://www.sciencedirect.com/science/article/pii/S0165178116300816?via%3Dihub	1	0	0	0	0	0	TRUE	0	0	1
2016	3	25388	10.1080/13548506.2015.1058486	Understanding physical activity in individuals with prediabetes: an application of social cognitive theory	Understanding physical activity in individuals with prediabetes: an application of social cognitive theory	https://www.tandfonline.com/doi/full/10.1080/13548506.2015.1058486	1	0	0	0	0	0	TRUE	0	0	1
2016	3	25396	10.1037/law0000084	Forensic Mental Health Tribunals: A Qualitative Study of Participants' Experiences and Views	Forensic Mental Health Tribunals: A Qualitative Study of Participants' Experiences and Views	https://doi.apa.org/doiLanding?doi=10.1037%2Flaw0000084	1	0	0	0	0	0	TRUE	0	0	1
2016	3	25433	10.1017/S1368980016000756	Serum and red-blood-cell folate demonstrate differential associations with BMI in pregnant women	Serum and red-blood-cell folate demonstrate differential associations with BMI in pregnant women	https://www.cambridge.org/core/services/aop-cambridge-core/content/view/3426B165BD39F2125976DF5AD5044D64/S1368980016000756a.pdf/serum_and_redbloodcell_folate_demonstrate_differential_associations_with_bmi_in_pregnant_women.pdf	1	1	0	1	1	1	TRUE	0	1	1
2016	3	25489	10.1530/REP-16-0262	Activin A upregulates PTGS2 expression and increases PGE2 production in human granulosa-lutein cells	Activin A upregulates PTGS2 expression and increases PGE2 production in human granulosa-lutein cells	https://rep.bioscientifica.com/view/journals/rep/152/6/655.xml	1	1	0	1	1	1	TRUE	0	1	1
2016	3	25517	10.1016/j.rmed.2016.02.002	Adverse events among COPD patients treated with long-acting anticholinergics and beta 2-agonists in an outpatient respiratory clinic	Adverse events among COPD patients treated with long-acting anticholinergics and beta 2-agonists in an outpatient respiratory clinic	https://www.resmedjournal.com/action/showPdf?pii=S0954-6111%2816%2930020-8	1	1	0	1	1	1	TRUE	0	1	1
2016	3	25532	10.1016/j.resuscitation.2015.12.002	Effect of gender on outcome of out of hospital cardiac arrest in the Resuscitation Outcomes Consortium	Effect of gender on outcome of out of hospital cardiac arrest in the Resuscitation Outcomes Consortium	https://www.ncbi.nlm.nih.gov/pmc/articles/PMC4761304/pdf/nihms-751834.pdf	1	1	0	1	1	1	TRUE	0	1	1
2016	3	25608	10.1126/science.aaf1420	A global genetic interaction network maps a wiring diagram of cellular function	A global genetic interaction network maps a wiring diagram of cellular function	https://www.ncbi.nlm.nih.gov/pmc/articles/PMC5661885/pdf/nihms915069.pdf	1	1	0	1	1	1	TRUE	0	1	1
2016	3	25658	10.1038/srep26782	Structural Brain Alterations Associated with Rapid Eye Movement Sleep Behavior Disorder in Parkinson's Disease	Structural Brain Alterations Associated with Rapid Eye Movement Sleep Behavior Disorder in Parkinson's Disease	https://www.ncbi.nlm.nih.gov/pmc/articles/PMC4887790/pdf/srep26782.pdf	1	1	0	1	1	1	TRUE	0	1	1
2016	3	25691	10.1038/srep34051	Rescue of Early bace-1 and Global DNA Demethylation by S-Adenosylmethionine Reduces Amyloid Pathology and Improves Cognition in an Alzheimer's Model	Rescue of Early bace-1 and Global DNA Demethylation by S-Adenosylmethionine Reduces Amyloid Pathology and Improves Cognition in an Alzheimer's Model	https://www.ncbi.nlm.nih.gov/pmc/articles/PMC5041108/pdf/srep34051.pdf	1	1	0	1	1	1	TRUE	0	1	1
2016	3	25763	10.1038/srep21016	Comparative genomics of mitochondria in chlorarachniophyte algae: endosymbiotic gene transfer and organellar genome dynamics	Comparative genomics of mitochondria in chlorarachniophyte algae: endosymbiotic gene transfer and organellar genome dynamics	https://www.nature.com/articles/srep21016.pdf	1	1	0	1	1	1	TRUE	0	1	1
2016	3	25812	10.1038/srep34907	BDNF Val(66)Met Polymorphism Influences Visuomotor Associative Learning and the Sensitivity to Action Observation	BDNF Val(66)Met Polymorphism Influences Visuomotor Associative Learning and the Sensitivity to Action Observation	https://www.ncbi.nlm.nih.gov/pmc/articles/PMC5050503/pdf/srep34907.pdf	1	1	0	1	1	1	TRUE	0	1	1
2016	3	25842	10.1038/srep27313	Detection of RNA-DNA association by a proximity ligation-based method	Detection of RNA-DNA association by a proximity ligation-based method	https://www.ncbi.nlm.nih.gov/pmc/articles/PMC4891662/pdf/srep27313.pdf	1	1	0	1	1	1	TRUE	0	1	1
2016	3	25866	10.1016/j.semnephrol.2016.01.009	The Timing of Renal Replacement Therapy Initiation in Acute Kidney Injury	The Timing of Renal Replacement Therapy Initiation in Acute Kidney Injury	https://pubmed.ncbi.nlm.nih.gov/27085738/	1	0	0	0	0	0	TRUE	0	0	1
2016	3	25889	10.1186/s13395-016-0083-9	Failed upregulation of TFAM protein and mitochondrial DNA in oxidatively deficient fibers of chronic obstructive pulmonary disease locomotor muscle	Failed upregulation of TFAM protein and mitochondrial DNA in oxidatively deficient fibers of chronic obstructive pulmonary disease locomotor muscle	https://skeletalmusclejournal.biomedcentral.com/track/pdf/10.1186/s13395-016-0083-9	1	1	0	1	1	1	TRUE	0	1	1
2016	3	25890	10.1186/s13395-016-0093-7	The lysine methyltransferase Ehmt2/G9a is dispensable for skeletal muscle development and regeneration	The lysine methyltransferase Ehmt2/G9a is dispensable for skeletal muscle development and regeneration	https://skeletalmusclejournal.biomedcentral.com/track/pdf/10.1186/s13395-016-0093-7	1	1	0	1	1	1	TRUE	0	1	1
2016	3	25970	10.1038/sc.2015.91	Impact of psychological characteristics in self-management in individuals with traumatic spinal cord injury	Impact of psychological characteristics in self-management in individuals with traumatic spinal cord injury	https://www.ncbi.nlm.nih.gov/pmc/articles/PMC5399135/pdf/sc201591a.pdf	1	1	0	1	1	1	TRUE	0	1	1
2016	3	25981	10.1186/s40064-016-3776-y	Reliability of the Aboriginal Children's Health and Well-Being Measure (ACHWM)	Reliability of the Aboriginal Children's Health and Well-Being Measure (ACHWM)	https://springerplus.springeropen.com/track/pdf/10.1186/s40064-016-3776-y	1	1	0	1	1	1	TRUE	0	1	1
2016	3	26006	10.1016/j.stemcr.2016.04.003	A Multi-Lineage Screen Reveals mTORC1 Inhibition Enhances Human Pluripotent Stem Cell Mesendoderm and Blood Progenitor Production	A Multi-Lineage Screen Reveals mTORC1 Inhibition Enhances Human Pluripotent Stem Cell Mesendoderm and Blood Progenitor Production	https://www.ncbi.nlm.nih.gov/pmc/articles/PMC4939733/pdf/main.pdf	1	1	0	1	1	1	TRUE	0	1	1
2016	3	26048	10.1016/j.str.2016.08.007	Structure of the Pseudomonas aeruginosa Type IVa Pilus Secretin at 7.4 angstrom	Structure of the Pseudomonas aeruginosa Type IVa Pilus Secretin at 7.4 angstrom	https://www.cell.com/action/showPdf?pii=S0969-2126%2816%2930239-8	1	1	0	1	1	1	TRUE	0	1	1
2016	3	26116	10.1089/tmj.2015.0128	The Development and Refinement of an e-Health Screening, Brief Intervention, and Referral to Treatment for Parents to Prevent Childhood Obesity in Primary Care	The Development and Refinement of an e-Health Screening, Brief Intervention, and Referral to Treatment for Parents to Prevent Childhood Obesity in Primary Care	https://www.liebertpub.com/doi/pdf/10.1089/tmj.2015.0128	1	0	0	0	0	0	TRUE	0	0	1
2016	3	26131	10.1160/TH15-10-0791	Shear stress, arterial identity and atherosclerosis	Shear stress, arterial identity and atherosclerosis	https://pdfs.semanticscholar.org/00ff/6a1b51cb7497a4aa6658b36b1e4ec3b1e984.pdf	1	0	1	1	1	1	TRUE	0	1	1
2016	3	26140	10.1089/ten.tea.2015.0536	Cellularized Bilayer Pullulan-Gelatin Hydrogel for Skin Regeneration	Cellularized Bilayer Pullulan-Gelatin Hydrogel for Skin Regeneration	https://www.ncbi.nlm.nih.gov/pmc/articles/PMC4876533/pdf/ten.tea.2015.0536.pdf	1	1	0	1	1	1	TRUE	0	1	1
2016	3	26161	10.1093/toxsci/kfw019	Nicotine Directly Induces Endoplasmic Reticulum Stress Response in Rat Placental Trophoblast Giant Cells	Nicotine Directly Induces Endoplasmic Reticulum Stress Response in Rat Placental Trophoblast Giant Cells	https://www.ncbi.nlm.nih.gov/pmc/articles/PMC4914791/pdf/kfw019.pdf	1	1	0	1	1	1	TRUE	0	1	1
2016	3	26256	10.1186/s13063-016-1547-2	Practice facilitation for improving cardiovascular care: secondary evaluation of a stepped wedge cluster randomized controlled trial using population-based administrative data	Practice facilitation for improving cardiovascular care: secondary evaluation of a stepped wedge cluster randomized controlled trial using population-based administrative data	https://trialsjournal.biomedcentral.com/track/pdf/10.1186/s13063-016-1547-2	1	1	0	1	1	1	TRUE	0	1	1
2017	4	26455	10.1021/acschembio.7b00481	Selective Targeting of Bromodomains of the Bromodomain-PHD Fingers Family Impairs Osteoclast Differentiation	Selective Targeting of Bromodomains of the Bromodomain-PHD Fingers Family Impairs Osteoclast Differentiation	https://www.ncbi.nlm.nih.gov/pmc/articles/PMC5662925/pdf/cb7b00481.pdf	1	1	0	1	1	0	FALSE	0	1	1
2017	4	26477	10.1016/j.actbio.2016.12.009	Moldable elastomeric polyester-carbon nanotube scaffolds for cardiac tissue engineering	Moldable elastomeric polyester-carbon nanotube scaffolds for cardiac tissue engineering.	https://www.sciencedirect.com/science/article/abs/pii/S174270611630678X?via%3Dihub	1	0	1	1	1	0	FALSE	0	1	1
2017	4	26496	10.1007/s00592-017-1023-9	Aquatic exercise for adults with type 2 diabetes: a meta-analysis	Aquatic exercise for adults with type 2 diabetes: a meta-analysis	https://link.springer.com/content/pdf/10.1007/s00592-017-1023-9.pdf	1	0	0	0	0	0	TRUE	0	0	1
2017	4	26574	10.1002/adfm.201703524	InVADE: Integrated Vasculature for Assessing Dynamic Events	InVADE: Integrated Vasculature for Assessing Dynamic Events	https://onlinelibrary.wiley.com/doi/abs/10.1002/adfm.201703524	1	0	0	0	0	0	TRUE	0	0	1	Additional CIHR graduate grant
2017	4	26617	10.18632/aging.101303	Age-related decline of the acute local inflammation response: a mitigating role for the adenosine A(2A) receptor	Age-related decline of the acute local inflammation response: a mitigating role for the adenosine A(2A) receptor	https://www.ncbi.nlm.nih.gov/pmc/articles/PMC5680557/pdf/aging-09-2083.pdf	1	1	0	1	1	1	TRUE	0	1	1
2017	4	26618	10.1097/QAD.0000000000001309	HIV persists in CCR6(+)CD4(+) T cells from colon and blood during antiretroviral therapy	HIV persists in CCR6+CD4+ T cells from colon and blood during antiretroviral therapy	https://www.ncbi.nlm.nih.gov/pmc/articles/PMC5131694/pdf/aids-31-035.pdf	1	1	0	1	1	1	TRUE	0	1	1
2017	4	26663	10.1186/s12981-017-0169-4	Role of sex hormones and the vaginal microbiome in susceptibility and mucosal immunity to HIV-1 in the female genital tract	Role of sex hormones and the vaginal microbiome in susceptibility and mucosal immunity to HIV-1 in the female genital tract	https://aidsrestherapy.biomedcentral.com/track/pdf/10.1186/s12981-017-0169-4	1	1	0	1	1	1	TRUE	0	1	1
2017	4	26673	10.1186/s12981-017-0172-9	Natural killer (NK) cell receptor-HLA ligand genotype combinations associated with protection from HIV infection: investigation of how protective genotypes influence anti HIV NK cell functions	Natural killer (NK) cell receptor-HLA ligand genotype combinations associated with protection from HIV infection: investigation of how protective genotypes influence anti HIV NK cell functions	https://aidsrestherapy.biomedcentral.com/track/pdf/10.1186/s12981-017-0172-9	1	1	0	1	1	1	TRUE	0	1	1
2017	4	26735	10.3945/ajcn.116.137968	Total folate and unmetabolized folic acid in the breast milk of a cross-section of Canadian women	Total folate and unmetabolized folic acid in the breast milk of a cross-section of Canadian women	https://academic.oup.com/ajcn/article/105/5/1101/4633973	1	1	0	1	1	1	TRUE	0	1	1
2017	4	26758	10.1093/aje/kww203	DETECTABLE RISKS IN STUDIES OF THE FETAL BENEFITS OF MATERNAL INFLUENZA VACCINATION REPLY	DETECTABLE RISKS IN STUDIES OF THE FETAL BENEFITS OF MATERNAL INFLUENZA VACCINATION REPLY	https://academic.oup.com/aje/article/185/9/861/3092327	1	1	0	1	1	1	TRUE	0	1	1
2017	4	26804	10.1002/ajmg.a.38247	Whole exome sequencing of families with 1q21.1 microdeletion or microduplication	Whole exome sequencing of families with 1q21.1 microdeletion or microduplication	https://onlinelibrary.wiley.com/doi/epdf/10.1002/ajmg.a.38247	1	0	0	0	0	0	TRUE	0	0	1
2017	4	26863	10.1152/ajpcell.00336.2016	Is it time to reinvent basic cell culture medium?	Is it time to reinvent basic cell culture medium?	https://journals.physiology.org/doi/pdf/10.1152/ajpcell.00336.2016	1	1	0	1	1	1	TRUE	0	1	1
2017	4	26886	10.1152/ajpheart.00029.2017	Smooth muscle cell-specific deletion of Col15a1 unexpectedly leads to impaired development of advanced atherosclerotic lesions	Smooth muscle cell-specific deletion of Col15a1 unexpectedly leads to impaired development of advanced atherosclerotic lesions	https://journals.physiology.org/doi/pdf/10.1152/ajpheart.00029.2017	1	1	0	1	1	1	TRUE	0	1	1
2017	4	26887	10.1152/ajpheart.00791.2016	Ultrasound detection of altered placental vascular morphology based on hemodynamic pulse wave reflection	Ultrasound detection of altered placental vascular morphology based on hemodynamic pulse wave reflection	https://www.ncbi.nlm.nih.gov/pmc/articles/PMC5451579/	1	1	0	1	1	1	TRUE	0	1	1
2017	4	26938	10.1164/rccm.201609-1938OC	Severity of Hypoxemia and Effect of High-Frequency Oscillatory Ventilation in Acute Respiratory Distress Syndrome	Severity of Hypoxemia and Effect of High-Frequency Oscillatory Ventilation in Acute Respiratory Distress Syndrome	https://www.atsjournals.org/doi/pdf/10.1164/rccm.201609-1938OC	1	1	0	1	1	0	FALSE	0	1	1
2017	4	27069	10.1002/anie.201610759	Separating Dipolar and Chemical Exchange Magnetization Transfer Processes in H-1-CEST	Separating Dipolar and Chemical Exchange Magnetization Transfer Processes in H-1-CEST	https://onlinelibrary.wiley.com/doi/abs/10.1002/ange.201610759	1	0	0	0	0	0	TRUE	0	0	1
2017	4	27083	10.1007/s10439-016-1736-x	Semi-Automated Needle Steering in Biological Tissue Using an Ultrasound-Based Deflection Predictor	Semi-Automated Needle Steering in Biological Tissue Using an Ultrasound-Based Deflection Predictor	https://link.springer.com/article/10.1007/s10439-016-1736-x	1	0	0	0	0	1	FALSE	1	1	1
2017	4	27237	10.1136/archdischild-2016-311043	Tidal volume delivery during continuous chest compressions and sustained inflation	Tidal volume delivery during continuous chest compressions and sustained inflation	https://fn.bmj.com/content/102/1/F85.long	1	0	0	0	0	0	TRUE	0	0	1
2017	4	27288	10.1002/art.40027	Early Mortality in a Multinational Systemic Sclerosis Inception Cohort	Early Mortality in a Multinational Systemic Sclerosis Inception Cohort	https://onlinelibrary.wiley.com/doi/epdf/10.1002/art.40027	1	1	0	1	1	1	TRUE	0	1	1
2017	4	27295	10.1002/acr.22932	Impact of Obesity on Remission and Disease Activity in Rheumatoid Arthritis: A Systematic Review and Meta-Analysis	Impact of Obesity on Remission and Disease Activity in Rheumatoid Arthritis: A Systematic Review and Meta-Analysis	https://onlinelibrary.wiley.com/doi/epdf/10.1002/acr.22932	1	1	0	1	1	0	FALSE	0	1	1
2017	4	27364	10.1016/j.bbr.2017.03.034	Dissociable effects of systemic and orbitofrontal administration of adrenoceptor antagonists on yohimbine-induced motor impulsivity	Dissociable effects of systemic and orbitofrontal administration of adrenoceptor antagonists on yohimbine-induced motor impulsivity	https://www.sciencedirect.com/science/article/pii/S0166432817300633?via%3Dihub	1	0	0	0	0	0	TRUE	0	0	1
2017	4	27378	10.21769/BioProtoc.2555	Uptake Assays to Monitor Anthracyclines Entry into Mammalian Cells	Uptake Assays to Monitor Anthracyclines Entry into Mammalian Cells	https://bio-protocol.org/e2555	1	0	0	0	0	0	TRUE	0	0	1
2017	4	27396	10.1016/j.bbrc.2017.01.171	Mesenchymal stem cell detachment with trace trypsin is superior to EDTA for in vitro chemotaxis and adhesion assays	Mesenchymal stem cell detachment with trace trypsin is superior to EDTA for in vitro chemotaxis and adhesion assays	https://reader.elsevier.com/reader/sd/pii/S0006291X17302346?token=AC9E681A9C0A7A26C65512D366E7C92EF31AF9D4820572C8DC86AB6E58248561DB01CCACFD6316C7934950F3B949FEA7	1	0	1	1	1	0	FALSE	0	1	1
2017	4	27433	10.1016/j.bbamem.2016.11.006	Functional characterization of two prokaryotic pentameric ligand-gated ion channel chimeras - role of the GLIC transmembrane domain in proton sensing	Functional characterization of two prokaryotic pentameric ligand-gated ion channel chimeras – role of the GLIC transmembrane domain in proton sensing	https://www.sciencedirect.com/science/article/pii/S0005273616303650?via%3Dihub	1	1	0	1	1	1	TRUE	0	1	1
2017	4	27451	10.1016/j.bbamcr.2016.12.018	Phosphorylation of Tudor-SN, a novel substrate of JNK, is involved in the efficient recruitment of Tudor-SN into stress granules	Phosphorylation of Tudor-SN, a novel substrate of JNK, is involved in the efficient recruitment of Tudor-SN into stress granules	https://reader.elsevier.com/reader/sd/pii/S0167488916303433?token=FBB3400363865A7C30671E944C04B568FDE3B555CFE24595004CF07B04522E800D19BA61B4EDB8C188DB4BB029E4BFF4	1	1	0	1	1	1	TRUE	0	1	1
2017	4	27463	10.1016/j.bbapap.2017.06.018	Characterizing the molecular architectures of chromatin-modifying complexes	Characterizing the molecular architectures of chromatin-modifying complexes	https://reader.elsevier.com/reader/sd/pii/S1570963917301395?token=82302E8956274838B45CD8AFB12CAE8FCA2C1E6E142FA0757F46B1AD34F0A81423B83F1C9A7026A5296519B14DBEA97D	1	0	0	0	0	0	TRUE	0	0	1
2017	4	27584	10.1016/j.bspc.2017.06.002	Morphologically constrained signal subspace characterization of electrograms during ventricular fibrillation	Morphologically constrained signal subspace characterization of electrograms during ventricular fibrillation	https://reader.elsevier.com/reader/sd/pii/S1746809417301118?token=8E0F820DA853698D4C38CB7494F91443E2DFB9C4B1B610D81EDCD11BBCFF3B00C9D2AE6D466E173C2A0DE48A05A007FD	1	0	0	0	0	0	TRUE	0	0	1
2017	4	27709	10.1186/s12877-017-0431-6	Managing multiple chronic conditions in the community: a Canadian qualitative study of the experiences of older adults, family caregivers and healthcare providers	Managing multiple chronic conditions in the community: a Canadian qualitative study of the experiences of older adults, family caregivers and healthcare providers	https://bmcgeriatr.biomedcentral.com/track/pdf/10.1186/s12877-017-0431-6	1	1	0	1	1	1	TRUE	0	1	1
2017	4	27826	10.1186/s12884-016-1204-5	Pregnant human peripheral leukocyte migration during several late pregnancy clinical conditions: a cross-sectional observational study	Pregnant human peripheral leukocyte migration during several late pregnancy clinical conditions: a cross-sectional observational study	https://bmcpregnancychildbirth.biomedcentral.com/track/pdf/10.1186/s12884-016-1204-5	1	1	0	1	1	1	TRUE	0	1	1
2017	4	27843	10.1186/s12889-017-4397-2	Noticing cigarette health warnings and support for new health warnings among non-smokers in China: findings from the International Tobacco Control project (ITC) China survey	Noticing cigarette health warnings and support for new health warnings among non-smokers in China: findings from the International Tobacco Control project (ITC) China survey	https://bmcpublichealth.biomedcentral.com/track/pdf/10.1186/s12889-017-4397-2	1	1	0	1	1	1	TRUE	0	1	1
2017	4	27888	10.1136/bmjopen-2016-013372	Antidepressant use during pregnancy and the risk of major congenital malformations in a cohort of depressed pregnant women: an updated analysis of the Quebec Pregnancy Cohort	Antidepressant use during pregnancy and the risk of major congenital malformations in a cohort of depressed pregnant women: an updated analysis of the Quebec Pregnancy Cohort	https://www.ncbi.nlm.nih.gov/pmc/articles/PMC5278249/pdf/bmjopen-2016-013372.pdf	1	1	0	1	1	1	TRUE	0	1	1
2017	4	27910	10.1136/bmjopen-2016-015353	Profiles of children's social-emotional health at school entry and associated income, gender and language inequalities: a cross-sectional population-based study in British Columbia, Canada	Profiles of children's social-emotional health at school entry and associated income, gender and language inequalities: a cross-sectional population-based study in British Columbia, Canada	https://bmjopen.bmj.com/content/bmjopen/7/7/e015353.full.pdf	1	1	0	1	1	1	TRUE	0	1	1
2017	4	27918	10.1136/bmjopen-2017-018199	Which outcomes are important to patients and families who have experienced paediatric acute respiratory illness? Findings from a mixed methods sequential exploratory study	Which outcomes are important to patients and families who have experienced paediatric acute respiratory illness? Findings from a mixed methods sequential exploratory study	https://www.ncbi.nlm.nih.gov/pmc/articles/PMC5736044/pdf/bmjopen-2017-018199.pdf	1	1	0	1	1	1	TRUE	0	1	1
2017	4	28009	10.1302/0301-620X.99B12.BJJ-2017-0465.R1	Practice patterns in the care of acute Achilles tendon ruptures IS THERE AN ASSOCIATION WITH LEVEL I EVIDENCE?	Practice patterns in the care of acute Achilles tendon ruptures IS THERE AN ASSOCIATION WITH LEVEL I EVIDENCE?	https://online.boneandjoint.org.uk/doi/abs/10.1302/0301-620X.99B12.BJJ-2017-0465.R1?journalCode=bjj	1	0	0	0	0	0	TRUE	0	0	1
2017	4	28173	10.1007/s00223-016-0227-2	Aerobic Endurance Training Does Not Protect Bone Against Poorly Controlled Type 1 Diabetes in Young Adult Rats		https://link.springer.com/content/pdf/10.1007/s00223-016-0227-2.pdf	1	0	0	0	0	0	TRUE	0	0	1
2017	4	28258	10.1016/j.jcjd.2016.08.224	Geographic Clustering of Acute Complications and Sociodemographic Factors in Adults with Type 1 Diabetes Effects of progesterone administered after MPTP on dopaminergic neurons of male mice	Geographic Clustering of Acute Complications and Sociodemographic Factors in Adults with Type 1 Diabetes Effects of progesterone administered after MPTP on dopaminergic neurons of male mice	https://www.canadianjournalofdiabetes.com/action/showPdf?pii=S1499-2671%2816%2930525-1	1	0	0	0	0	0	TRUE	0	0	1	There were additional funding for CIHR fellows and post-doctoral
2017	4	28357	10.17269/CJPH.108.6175	Cyberbullying victimization and its association with health across the life course: A Canadian population study	Cyberbullying victimization and its association with health across the life course: A Canadian population study	https://link.springer.com/content/pdf/10.17269/CJPH.108.6175.pdf	1	0	1	1	1	1	TRUE	0	1	1
2017	4	28392	10.1503/cmaj.160303	Association between statin use and ischemic stroke or major hemorrhage in patients taking dabigatran for atrial fibrillation	Association between statin use and ischemic stroke or major hemorrhage in patients taking dabigatran for atrial fibrillation	https://www.ncbi.nlm.nih.gov/pmc/articles/PMC5224945/pdf/18900e4.pdf	1	1	0	1	1	1	TRUE	0	1	1
2017	4	28397	10.1503/cmaj.161064	Association between quantity and duration of snowfall and risk of myocardial infarction	Association between quantity and duration of snowfall and risk of myocardial infarction	https://www.ncbi.nlm.nih.gov/pmc/articles/PMC5305403/pdf/189e235.pdf	1	1	0	1	1	1	TRUE	0	1	1
2017	4	28432	10.1155/2017/6736239	Exhaled Nitric Oxide in Systemic Sclerosis Lung Disease	Exhaled Nitric Oxide in Systemic Sclerosis Lung Disease	https://www.ncbi.nlm.nih.gov/pmc/articles/PMC5331166/pdf/CRJ2017-6736239.pdf	1	1	0	1	1	1	TRUE	0	1	1
2017	4	28434	10.1002/cncr.30691	Management of Stage III Colon Cancer in the Elderly: Practice Patterns and Outcomes in the General Population	Management of Stage III Colon Cancer in the Elderly: Practice Patterns and Outcomes in the General Population	https://acsjournals.onlinelibrary.wiley.com/doi/epdf/10.1002/cncr.30691	1	1	0	1	1	1	TRUE	0	1	1
2017	4	28441	10.1007/s10552-017-0872-4	Physical activity and lung cancer risk in men and women	Physical activity and lung cancer risk in men and women	https://link.springer.com/content/pdf/10.1007/s10552-017-0872-4.pdf	1	0	0	0	0	0	TRUE	0	0	1
2017	4	28469	10.1158/2326-6066.CIR-17-0229	Natural Killer T-cell Immunotherapy in Combination with Chemotherapy-Induced Immunogenic Cell Death Targets Metastatic Breast Cancer	Natural Killer T-cell Immunotherapy in Combination with Chemotherapy-Induced Immunogenic Cell Death Targets Metastatic Breast Cancer	https://cancerimmunolres.aacrjournals.org/content/5/12/1086.full-text.pdf	1	1	0	1	1	1	TRUE	0	1	1
2017	4	28483	10.1158/0008-5472.CAN-17-0707	CD73 Promotes Resistance to HER2/ErbB2 Antibody Therapy	CD73 Promotes Resistance to HER2/ErbB2 Antibody Therapy	https://cancerres.aacrjournals.org/content/77/20/5652.full-text.pdf	1	1	0	1	1	1	TRUE	0	1	1
2017	4	28489	10.1158/0008-5472.CAN-16-1204	Androgen-Dependent Repression of ERR gamma Reprograms Metabolism in Prostate Cancer	Androgen-Dependent Repression of ERR gamma Reprograms Metabolism in Prostate Cancer	https://cancerres.aacrjournals.org/content/77/2/378.full-text.pdf	1	1	0	1	1	1	TRUE	0	1	1
2017	4	28522	10.1007/s12012-016-9378-7	Molecular Mechanisms of the Cardiotoxicity of the Proteasomal-Targeted Drugs Bortezomib and Carfilzomib	Molecular Mechanisms of the Cardiotoxicity of the Proteasomal-Targeted Drugs Bortezomib and Carfilzomib	https://link.springer.com/article/10.1007%2Fs12012-016-9378-7	1	0	0	0	0	0	TRUE	0	0	1
2017	4	28545	10.1007/s10561-017-9662-1	The effect of ribose pre-treatment of cortical bone on gamma-irradiation sterilization effectiveness	The effect of ribose pre-treatment of cortical bone on gamma-irradiation sterilization effectiveness	https://link.springer.com/content/pdf/10.1007/s10561-017-9662-1.pdf	1	0	1	1	1	0	FALSE	0	1	1
2017	4	28722	10.1039/c7sc00732a	Tailored theranostic apolipoprotein E3 porphyrin-lipid nanoparticles target glioblastoma	Tailored theranostic apolipoprotein E3 porphyrin-lipid nanoparticles target glioblastoma	https://www.ncbi.nlm.nih.gov/pmc/articles/PMC5609152/pdf/SC-008-C7SC00732A.pdf	1	1	0	1	1	1	TRUE	0	1	1
2017	4	28744	10.1016/j.chiabu.2017.01.019	Rethinking research on sexual exploitation of boys: Methodological challenges and recommendations to optimize future knowledge generation	Rethinking research on sexual exploitation of boys: Methodological challenges and recommendations to optimize future knowledge generation	https://reader.elsevier.com/reader/sd/pii/S0145213417300303?token=5D7DD2093D73D99EA4FA669B2D497DEFA97DC16CE15098C725A40254FCC8714AF44FA7D86B532FA0637E61444A6034FA	1	1	0	1	1	1	TRUE	0	1	1
2017	4	28746	10.1016/j.chiabu.2016.11.004	Childhood sexual abuse and substance abuse: A gender paradox?	Childhood sexual abuse and substance abuse: A gender paradox?	https://www.sciencedirect.com/science/article/pii/S0145213416302551?via%3Dihub	1	1	0	1	1	1	TRUE	0	1	1
2017	4	28784	10.1161/CIRCULATIONAHA.116.026767	Letter by Brown and Ezekowitz Regarding Article, Development and Evolution of a Hierarchical Clinical Composite End Point for the Evaluation of Drugs and Devices for Acute and Chronic Heart Failure: A 20-Year Perspective	Letter by Brown and Ezekowitz Regarding Article, Development and Evolution of a Hierarchical Clinical Composite End Point for the Evaluation of Drugs and Devices for Acute and Chronic Heart Failure: A 20-Year Perspective	https://www.ahajournals.org/doi/epub/10.1161/CIRCULATIONAHA.116.026767	1	1	0	1	1	0	FALSE	0	1	1
2017	4	28840	10.1007/s10286-017-0407-9	Postural tachycardia syndrome and suicide: what we don't know	Postural tachycardia syndrome and suicide: what we don't know	https://www.ncbi.nlm.nih.gov/pmc/articles/PMC5389116/pdf/nihms853744.pdf	1	1	0	1	1	1	TRUE	0	1	1
2017	4	28851	10.1158/1078-0432.CCR-16-1406	Biospecimen Complexity-the Next Challenge for Cancer Research Biobanks?	Biospecimen Complexity-the Next Challenge for Cancer Research Biobanks?	https://clincancerres.aacrjournals.org/content/23/4/894.full-text.pdf	1	1	0	1	1	1	TRUE	0	1	1
2017	4	28865	10.1515/cclm-2016-0895	The clinical significance of platelet microparticle-associated microRNAs	The clinical significance of platelet microparticle-associated microRNAs	https://www.degruyter.com/view/journals/cclm/55/5/article-p657.xml?tab_body=pdf-74962	1	1	0	1	1	1	TRUE	0	1	1
2017	4	28873	10.1186/s13148-017-0370-2	Maternal blood contamination of collected cord blood can be identified using DNA methylation at three CpGs	Maternal blood contamination of collected cord blood can be identified using DNA methylation at three CpGs	https://www.ncbi.nlm.nih.gov/pmc/articles/PMC5526324/pdf/13148_2017_Article_370.pdf	1	1	0	1	1	1	TRUE	0	1	1
2017	4	28887	10.1016/j.clim.2016.12.006	The importance of considering monogenic causes of autoimmunity: A somatic mutation in KRAS causing pediatric Rosai-Dorfman syndrome and systemic lupus erythematosus	The importance of considering monogenic causes of autoimmunity: A somatic mutation in KRAS causing pediatric Rosai-Dorfman syndrome and systemic lupus erythematosus	https://www.sciencedirect.com/science/article/pii/S1521661616305071?via%3Dihub	1	0	0	0	0	0	TRUE	0	0	1
2017	4	28907	10.1097/AJP.0000000000000443	Evaluating the Association Between Acute and Chronic Pain After Surgery Impact of Pain Measurement Methods	Evaluating the Association Between Acute and Chronic Pain After Surgery Impact of Pain Measurement Methods	https://journals.lww.com/clinicalpain/Abstract/2017/07000/Evaluating_the_Association_Between_Acute_and.3.aspx	1	0	0	0	0	0	TRUE	0	0	1
2017	4	28942	10.1016/j.clinph.2016.12.017	Interrater reliability of visually evaluated high frequency oscillations	Interrater reliability of visually evaluated high frequency oscillations	https://www.sciencedirect.com/science/article/abs/pii/S138824571631029X?via%3Dihub	1	0	0	0	0	0	TRUE	0	0	1
2017	4	28948	10.1016/j.clinph.2017.03.008	Physiological arousal accompanying postural responses to external perturbations after stroke	Physiological arousal accompanying postural responses to external perturbations after stroke	https://reader.elsevier.com/reader/sd/pii/S1388245717300962?token=31430EC7A70095BAC4F27BD97CF753586BBBE2690828EC182890E9C98D84890565C607C1D015A7193C1A1DD1763FE62B	1	0	1	1	1	1	TRUE	0	1	1
2017	4	29019	10.1007/s10597-016-0060-0	Predictors of Postpartum Depression in Partnered Mothers and Fathers from a Longitudinal Cohort	Predictors of Postpartum Depression in Partnered Mothers and Fathers from a Longitudinal Cohort	https://link.springer.com/article/10.1007%2Fs10597-016-0060-0	1	0	0	0	0	0	TRUE	0	0	1
2017	4	29029	10.1016/j.csda.2016.07.006	Fitting large-scale structured additive regression models using Krylov subspace methods	Fitting large-scale structured additive regression models using Krylov subspace methods	https://reader.elsevier.com/reader/sd/pii/S0167947316301700?token=E5343255A1F6D5980CFB9FBC3849978C0B301D4B4EF726E362EAA04DC1F65B2897E27A6A63BE5B30A5A390F3D59CE56E	1	0	0	0	0	1	FALSE	1	1	1
2017	4	29086	10.1080/09581596.2017.1300637	Technologies of the self in public health: insights from public deliberations on cognitive and behavioural enhancement	Technologies of the self in public health: insights from public deliberations on cognitive and behavioural enhancement	https://www.tandfonline.com/doi/abs/10.1080/09581596.2017.1300637?journalCode=ccph20	1	0	0	0	0	0	TRUE	0	0	1
2017	4	29177	10.1016/j.cbpa.2017.08.012	Genetic code asymmetry supports diversity through experimentation with posttranslational modifications	Genetic code asymmetry supports diversity through experimentation with posttranslational modifications	https://reader.elsevier.com/reader/sd/pii/S1367593117301308?token=E2579960EDDC32AB79B56C59AFA9F711BDC5FDC8B0E6319D5AACAB72E08FE7721A1C553A930FE6ED555461CE50140AC3	1	0	0	0	0	0	TRUE	0	0	1
2017	4	29251	10.1016/j.dib.2016.12.011	Microarray data and pathway analyses for primary human activated hepatic stellate cells compared to HepG2 human hepatoma cells	Microarray data and pathway analyses for primary human activated hepatic stellate cells compared to HepG2 human hepatoma cells	https://www.sciencedirect.com/science/article/pii/S2352340916307727?via%3Dihub	1	1	0	1	1	1	TRUE	0	1	1
2017	4	29301	10.1002/dev.21580	Sensitivity to facial expressions among extremely low birth weight survivors in their 30s	Sensitivity to facial expressions among extremely low birth weight survivors in their 30s	https://onlinelibrary.wiley.com/doi/abs/10.1002/dev.21580	1	0	0	0	0	0	TRUE	0	0	1
2017	4	29381	10.1007/s00125-017-4239-x	Paracrine GABA and insulin regulate pancreatic alpha cell proliferation in a mouse model of type 1 diabetes	Paracrine GABA and insulin regulate pancreatic alpha cell proliferation in a mouse model of type 1 diabetes	https://link.springer.com/content/pdf/10.1007/s00125-017-4239-x.pdf	1	1	0	1	1	1	TRUE	0	1	1
2017	4	29659	10.1007/s00405-016-4399-1	The impact of erdosteine on cisplatin-induced ototoxicity: a proteomics approach	The impact of erdosteine on cisplatin-induced ototoxicity: a proteomics approach	https://link.springer.com/article/10.1007%2Fs00405-016-4399-1	1	0	0	0	0	0	TRUE	0	0	1
2017	4	29705	10.1002/eji.201646568	Inflammation enhances the vaccination potential of CD40-activated B cells in mice	Inflammation enhances the vaccination potential of CD40‐activated B cells in mice	https://onlinelibrary.wiley.com/doi/epdf/10.1002/eji.201646568	1	1	0	1	1	0	FALSE	0	1	1
2017	4	29715	10.1111/ejn.13357	Membrane transporters as mediators of synaptic dopamine dynamics: implications for disease	Membrane transporters as mediators of synaptic dopamine dynamics: implications for disease	https://onlinelibrary.wiley.com/doi/epdf/10.1111/ejn.13357	1	1	0	1	1	1	TRUE	0	1	1
2017	4	29720	10.1111/ejn.13605	Deletion of alpha 5 nicotine receptor subunits abolishes nicotinic aversive motivational effects in a manner that phenocopies dopamine receptor antagonism	Deletion of alpha 5 nicotine receptor subunits abolishes nicotinic aversive motivational effects in a manner that phenocopies dopamine receptor antagonism	https://onlinelibrary.wiley.com/doi/abs/10.1111/ejn.13605	1	0	1	1	1	0	FALSE	0	1	1
2017	4	29765	10.1159/000451079	Delivery of Soluble Heme Oxygenase 1 Cell-Penetrating Peptide into Liver Cells in in vitro and ex vivo Models of Cold Ischemia	Delivery of Soluble Heme Oxygenase 1 Cell-Penetrating Peptide into Liver Cells in in vitro and ex vivo Models of Cold Ischemia	https://www.karger.com/Article/Abstract/451079	1	0	0	0	0	0	TRUE	0	0	1
2017	4	29767	10.1016/j.eururo.2016.10.013	Translating a Prognostic DNA Genomic Classifier into the Clinic: Retrospective Validation in 563 Localized Prostate Tumors	Translating a Prognostic DNA Genomic Classifier into the Clinic: Retrospective Validation in 563 Localized Prostate Tumors	https://www.europeanurology.com/article/S0302-2838(16)30716-3/references	1	0	0	0	0	0	TRUE	0	0	1
2017	4	29796	10.1016/j.exger.2017.01.025	CSF protein changes associated with hippocampal sclerosis risk gene variants highlight impact of GRN/PGRN	CSF protein changes associated with hippocampal sclerosis risk gene variants highlight impact of GRN/PGRN	https://reader.elsevier.com/reader/sd/pii/S0531556516301802?token=611E2D3DCC4AC6DB2786D590B0EBD8D4931243D8CDFB999D6B6E50B7DAC42AC3844E94C9BB066CB0583D38D5F5F4B145	1	0	1	1	1	1	TRUE	0	1	1
2017	4	29840	10.1080/14789450.2017.1365603	Insights from protein-protein interaction studies on bacterial pathogenesis	Insights from protein-protein interaction studies on bacterial pathogenesis	https://www.tandfonline.com/doi/full/10.1080/14789450.2017.1365603	1	0	0	0	0	0	TRUE	0	0	1	There is also a post-doctoral fellowship
2017	4	29958	10.1093/femsre/fux010	Molecular mechanisms of biofilm-based antibiotic resistance and tolerance in pathogenic bacteria	Molecular mechanisms of biofilm-based antibiotic resistance and tolerance in pathogenic bacteria	https://academic.oup.com/femsre/article/41/3/276/3089981	1	1	0	1	1	1	TRUE	0	1	1
2017	4	29977	10.1016/j.freeradbiomed.2016.11.017	Inflammation and airway hyperresponsiveness after chlorine exposure are prolonged by Nrf2 deficiency in mice	Inflammation and airway hyperresponsiveness after chlorine exposure are prolonged by Nrf2 deficiency in mice	https://reader.elsevier.com/reader/sd/pii/S0891584916310401?token=1AB44728B1C7CF5B98A7E4E48634BD1A1798CAE11FC2013131FB959C8475CAD83C93E34BA4F2B791588FF8F9D9DC5193	1	0	0	0	0	0	TRUE	0	0	1
2017	4	30061	10.3389/fimmu.2017.00133	Editorial: Lymphocytes in MS and EAE: More Than Just a Cd4(+) World	Editorial: Lymphocytes in MS and EAE: More Than Just a Cd4(+) World	https://www.ncbi.nlm.nih.gov/pmc/articles/PMC5303706/pdf/fimmu-08-00133.pdf	1	1	0	1	1	1	TRUE	0	1	1
2017	4	30063	10.3389/fimmu.2017.01374	The Kynurenine Pathway As a Novel Link between Allergy and the Gut Microbiome	The Kynurenine Pathway As a Novel Link between Allergy and the Gut Microbiome	https://www.ncbi.nlm.nih.gov/pmc/articles/PMC5681735/pdf/fimmu-08-01374.pdf	1	1	0	1	1	1	TRUE	0	1	1
2017	4	30131	10.3389/fnins.2017.00479	Neural Correlates of Early Sound Encoding and their Relationship to Speech-in-Noise Perception	Neural Correlates of Early Sound Encoding and their Relationship to Speech-in-Noise Perception	https://www.ncbi.nlm.nih.gov/pmc/articles/PMC5575455/pdf/fnins-11-00479.pdf	1	1	0	1	1	1	TRUE	0	1	1
2017	4	30190	10.1016/j.fuel.2017.08.003	Highly porous copper oxide sorbent for H2S capture at ambient temperature	Highly porous copper oxide sorbent for H2S capture at ambient temperature	https://reader.elsevier.com/reader/sd/pii/S0016236117309869?token=3AAAFD7C85CCB5BBDFA4A298FEBAF6CAA3E55FD54AD8C784CD1B7B497A46B14F21A057E498D0926F821EE075367364A0	1	0	0	0	0	0	TRUE	0	0	1
2017	4	30208	10.1534/g3.116.036152	Genomics of Compensatory Adaptation in Experimental Populations of Aspergillus nidulans	Genomics of Compensatory Adaptation in Experimental Populations of Aspergillus nidulans	https://www.ncbi.nlm.nih.gov/pmc/articles/PMC5295591/pdf/427.pdf	1	1	0	1	1	1	TRUE	0	1	1
2017	4	30228	10.1016/j.gene.2016.09.013	Disruption of the UBF gene induces aberrant somatic nucleolar bodies and disrupts embryo nucleolar precursor bodies	Disruption of the UBF gene induces aberrant somatic nucleolar bodies and disrupts embryo nucleolar precursor bodies	https://www-sciencedirect-com.proxy.queensu.ca/science/article/pii/S0378111916307284?via%253Dihub	1	0	0	0	0	0	TRUE	0	0	1
2017	4	30326	10.1080/16549716.2017.1332259	Are mobile health applications useful for supporting shared decision making in diagnostic and treatment decisions?	Are mobile health applications useful for supporting shared decision making in diagnostic and treatment decisions?	https://www.ncbi.nlm.nih.gov/pmc/articles/PMC5645724/pdf/zgha-10-1332259.pdf	1	1	0	1	1	1	TRUE	0	1	1
2017	4	30334	10.1080/17441692.2015.1093524	Institutional stakeholder perceptions of barriers to addiction treatment under Mexico's drug policy reform	Institutional stakeholder perceptions of barriers to addiction treatment under Mexico's drug policy reform	https://www.ncbi.nlm.nih.gov/pmc/articles/PMC5612664/pdf/nihms906463.pdf	1	1	0	1	1	1	TRUE	0	1	1
2017	4	30347	10.1093/glycob/cww096	Conformational flexibility of PL12 family heparinases: structure and substrate specificity of heparinase III from Bacteroides thetaiotaomicron (BT4657)	Conformational flexibility of PL12 family heparinases: structure and substrate specificity of heparinase III from Bacteroides thetaiotaomicron (BT4657)	https://academic.oup.com/glycob/article/27/2/176/2528028	1	1	0	1	1	1	TRUE	0	1	1
2017	4	30495	10.1007/s10029-017-1684-x	Waiting for surgery: is waiting bad for anyone or everyone?	Waiting for surgery: is waiting bad for anyone or everyone?	https://link.springer.com/content/pdf/10.1007/s10029-017-1684-x.pdf	1	0	0	0	0	0	TRUE	0	0	1
2017	4	30520	10.1002/hbm.23743	Towards a Unified Analysis of Brain Maturation and Aging across the Entire Lifespan: A MRI Analysis	Towards a unified analysis of brain maturation and aging across the entire lifespan: A MRI analysis	https://www.ncbi.nlm.nih.gov/pmc/articles/PMC6866824/pdf/HBM-38-5501.pdf	1	1	0	1	1	1	TRUE	0	1	1
2017	4	30555	10.1093/hmg/ddx197	Altered organization of the intermediate filament cytoskeleton and relocalization of proteostasis modulators in cells lacking the ataxia protein sacsin	Altered organization of the intermediate filament cytoskeleton and relocalization of proteostasis modulators in cells lacking the ataxia protein sacsin	https://academic.oup.com/hmg/article/26/16/3130/3848995	1	1	0	1	1	1	TRUE	0	1	1
2017	4	30558	10.1093/hmg/ddx301	Dysregulation of chromatin remodelling complexes in amyotrophic lateral sclerosis	Dysregulation of chromatin remodelling complexes in amyotrophic lateral sclerosis	https://academic.oup.com/hmg/article/26/21/4142/4036437	1	1	0	1	1	1	TRUE	0	1	1
2017	4	30623	10.1109/TCST.2016.2594584	A Passivity-Based Approach for Stable Patient-Robot Interaction in Haptics-Enabled Rehabilitation Systems: Modulated Time-Domain Passivity Control	A Passivity-Based Approach for Stable Patient–Robot Interaction in Haptics-Enabled Rehabilitation Systems: Modulated Time-Domain Passivity Control	https://ieeexplore-ieee-org.proxy.queensu.ca/stamp/stamp.jsp?tp=&arnumber=7546861	1	0	0	0	0	0	TRUE	0	0	1
2017	4	30652	10.1016/j.immuni.2017.03.019	Glutathione Primes T Cell Metabolism for Inflammation	Glutathione Primes T Cell Metabolism for Inflammation	https://www.cell.com/action/showPdf?pii=S1074-7613%2817%2930129-2	1	1	0	1	1	1	TRUE	0	1	1
2017	4	30666	10.1111/imm.12755	The TLR4-TRIF pathway can protect against the development of experimental allergic asthma	The TLR4–TRIF pathway can protect against the development of experimental allergic asthma	https://www.ncbi.nlm.nih.gov/pmc/articles/PMC5543728/pdf/IMM-152-138.pdf	1	1	0	1	1	1	TRUE	0	1	1
2017	4	30757	10.1186/s12939-017-0655-2	Sex workers as peer health advocates: community empowerment and transformative learning through a Canadian pilot program	Sex workers as peer health advocates: community empowerment and transformative learning through a Canadian pilot program	https://equityhealthj.biomedcentral.com/track/pdf/10.1186/s12939-017-0655-2	1	1	0	1	1	1	TRUE	0	1	1
2017	4	30787	10.1186/s12966-017-0540-9	The moderating role of food cue sensitivity in the behavioral response of children to their neighborhood food environment: a cross-sectional study	The moderating role of food cue sensitivity in the behavioral response of children to their neighborhood food environment: a cross-sectional study	https://ijbnpa.biomedcentral.com/track/pdf/10.1186/s12966-017-0540-9	1	1	0	1	1	1	TRUE	0	1	1
2017	4	30814	10.1080/22423982.2017.1310444	Fasting triglycerides as a predictor of incident diabetes, insulin resistance and beta-cell function in a Canadian First Nation	Fasting triglycerides as a predictor of incident diabetes, insulin resistance and beta-cell function in a Canadian First Nation	https://www.ncbi.nlm.nih.gov/pmc/articles/PMC5405443/pdf/zich-76-1310444.pdf	1	1	0	1	1	1	TRUE	0	1	1
2017	4	30845	10.1016/j.drugpo.2016.11.008	Developing national best practice recommendations for harm reduction programmes: Lessons learned from a community-based project	Developing national best practice recommendations for harm reduction programmes: Lessons learned from a community-based project	https://reader.elsevier.com/reader/sd/pii/S0955395916303437?token=7E1CCF4E8B69EC6AE3304A4FBAF82FEC1F7CEA319567A02492C2B170FC392C877B9CC58F9E3A4DA7F7C41C0AB7F91610	1	0	0	0	0	0	TRUE	0	0	1
2017	4	30856	10.3390/ijerph14080868	Influence of Health Warnings on Beliefs about the Health Effects of Cigarette Smoking, in the Context of an Experimental Study in Four Asian Countries	Influence of Health Warnings on Beliefs about the Health Effects of Cigarette Smoking, in the Context of an Experimental Study in Four Asian Countries	https://www.ncbi.nlm.nih.gov/pmc/articles/PMC5580572/pdf/ijerph-14-00868.pdf	1	1	0	1	1	1	TRUE	0	1	1
2017	4	30930	10.1007/s11469-017-9731-5	Integrating Hospital and Community Care for Homeless People with Unmet Mental Health Needs: Program Rationale, Study Protocol and Sample Description of a Brief Multidisciplinary Case Management Intervention	Integrating Hospital and Community Care for Homeless People with Unmet Mental Health Needs: Program Rationale, Study Protocol and Sample Description of a Brief Multidisciplinary Case Management Intervention	https://link.springer.com/content/pdf/10.1007/s11469-017-9731-5.pdf	1	0	1	1	1	1	TRUE	0	1	1
2017	4	30972	10.1016/j.ijnurstu.2017.04.012	Economic evaluation of nurse practitioner and clinical nurse specialist roles: A methodological review	Economic evaluation of nurse practitioner and clinical nurse specialist roles: A methodological review	https://reader.elsevier.com/reader/sd/pii/S0020748917300986?token=91925F52F532E62B097FB784A349762BDA759291700A73C2DFE1A05530E3C62888EE0842C85712EB92B33073AE1141AE	1	0	0	0	0	0	TRUE	0	0	1
2017	4	30988	10.1111/ijpp.12330	Pharmacists' perceptions of pay for performance versus fee-for-service remuneration for the management of hypertension through pharmacist prescribing	Pharmacists’ perceptions of pay for performance versus fee-for-service remuneration for the management of hypertension through pharmacist prescribing	https://onlinelibrary-wiley-com.proxy.queensu.ca/doi/epdf/10.1111/ijpp.12330	1	0	0	0	0	0	TRUE	0	0	1
2017	4	31088	10.1097/QAI.0000000000001294	Regionally Specific Brain Volumetric and Cortical Thickness Changes in HIV-Infected Patients in the HAART Era	Regionally Specific Brain Volumetric and Cortical Thickness Changes in HIV-Infected Patients in the HAART Era	https://www.ncbi.nlm.nih.gov/pmc/articles/PMC5340610/pdf/nihms844470.pdf	1	1	0	1	1	1	TRUE	0	1	1
2017	4	31101	10.1097/QAI.0000000000001268	A Population-Based Study of Care at the End of Life Among People With HIV in Ontario From 2010 to 2013	A Population-Based Study of Care at the End of Life Among People With HIV in Ontario From 2010 to 2013	https://www.ncbi.nlm.nih.gov/pmc/articles/PMC5389586/pdf/qai-75-e1.pdf	1	1	0	1	1	1	TRUE	0	1	1
2017	4	31163	10.1172/jci.insight.93230	HIV-1 selectively targets gut-homing CCR6(+)CD4(+) T cells via mTOR-dependent mechanisms	HIV-1 selectively targets gut-homing CCR6(+)CD4(+) T cells via mTOR-dependent mechanisms	https://www.ncbi.nlm.nih.gov/pmc/articles/PMC5543920/pdf/jciinsight-2-93230.pdf	1	1	0	1	1	1	TRUE	0	1	1
2017	4	31258	10.3233/JAD-161201	Prediction of Conversion to Alzheimer's Disease with Longitudinal Measures and Time-To-Event Data	Prediction of Conversion to Alzheimer’s Disease with Longitudinal Measures and Time-To-Event Data	https://www.ncbi.nlm.nih.gov/pmc/articles/PMC5477671/pdf/nihms865707.pdf	1	1	0	1	1	1	TRUE	0	1	1
2017	4	31330	10.1111/jabr.12087	Treatment-related reductions in catastrophizing predict return to work in individuals with post-traumatic stress disorder	Treatment‐related reductions in catastrophizing predict return to work in individuals with post‐traumatic stress disorder	http://sullivan-painresearch.mcgill.ca/pdf/abstracts/2017/Sullivanetal2017b.pdf	1	0	0	0	0	0	TRUE	0	0	1
2017	4	31371	10.1016/j.jbtep.2017.02.002	Treatment acceptability and preferences for managing severe health anxiety: Perceptions of internet-delivered cognitive behaviour therapy among primary care patients	Treatment acceptability and preferences for managing severe health anxiety: Perceptions of internet-delivered cognitive behaviour therapy among primary care patients	https://www.sciencedirect.com/science/article/pii/S0005791616302579?via%3Dihub	1	0	0	0	0	0	TRUE	0	0	1
2017	4	31426	10.1007/s00775-017-1503-y	Development of multifunctional nanoparticles towards applications in non-invasive magnetic resonance imaging and axonal tracing	Development of multifunctional nanoparticles towards applications in non-invasive magnetic resonance imaging and axonal tracing	https://link.springer.com/content/pdf/10.1007/s00775-017-1503-y.pdf	1	0	0	0	0	0	TRUE	0	0	1
2017	4	31496	10.1186/s12968-017-0346-6	Motion compensated cine CMR of the fetal heart using radial undersampling and compressed sensing	Motion compensated cine CMR of the fetal heart using radial undersampling and compressed sensing	https://jcmr-online.biomedcentral.com/track/pdf/10.1186/s12968-017-0346-6	1	1	0	1	1	1	TRUE	0	1	1
2017	4	31571	10.1016/j.jclinepi.2017.02.010	Simple randomization did not protect against bias in smaller trials	Simple randomization did not protect against bias in smaller trials	https://linkinghub.elsevier.com/retrieve/pii/S0895-4356(16)30344-4	1	0	1	1	1	1	TRUE	0	1	1
2017	4	31669	10.4103/0974-8237.199869	Analysis of the spinal nerve roots in relation to the adjacent vertebral bodies with respect to a posterolateral vertebral body replacement procedure	Analysis of the spinal nerve roots in relation to the adjacent vertebral bodies with respect to a posterolateral vertebral body replacement procedure	https://www.ncbi.nlm.nih.gov/pmc/articles/PMC5324361/	1	1	0	1	1	1	TRUE	0	1	1
2017	4	31714	10.1016/j.elspec.2016.11.009	Tracking the morphology and phase transformations of anodic iron oxide nanotubes using X-ray spectroscopy	Tracking the morphology and phase transformations of anodic iron oxide nanotubes using X-ray spectroscopy	https://reader.elsevier.com/reader/sd/pii/S0368204816301785?token=AEB84864B76B548FEEEE8868A118F9321101433364F7B4416AF8A81E2B57C0AF68A2A2EBDB58B5489CF1965A6858315B	1	0	0	0	0	0	TRUE	0	0	1
2017	4	31875	10.4049/jimmunol.1601514	Semaphorin 3E Deficiency Exacerbates Airway Inflammation, Hyperresponsiveness, and Remodeling in a Mouse Model of Allergic Asthma	Semaphorin 3E Deficiency Exacerbates Airway Inflammation, Hyperresponsiveness, and Remodeling in a Mouse Model of Allergic Asthma	https://www.jimmunol.org/content/jimmunol/198/5/1805.full.pdf	1	1	0	1	1	1	TRUE	0	1	1
2017	4	31904	10.1080/1547691X.2017.1290716	Effects of immunization and checkpoint inhibition on amodiaquine-induced liver injury	Effects of immunization and checkpoint inhibition on amodiaquine-induced liver injury	https://www.tandfonline.com/doi/pdf/10.1080/1547691X.2017.1290716?needAccess=1	1	1	0	1	1	1	TRUE	0	1	1
2017	4	31908	10.1093/infdis/jix074	Serial Vaccination and the Antigenic Distance Hypothesis: Effects on Influenza Vaccine Effectiveness During A(H3N2) Epidemics in Canada, 2010-2011 to 2014-2015	Serial Vaccination and the Antigenic Distance Hypothesis: Effects on Influenza Vaccine Effectiveness During A(H3N2) Epidemics in Canada, 2010-2011 to 2014-2015	https://academic.oup.com/jid/article/215/7/1059/2979766	1	1	0	1	1	1	TRUE	0	1	1
2017	4	31915	10.1093/infdis/jix299	Different Challenges in Eliminating HPV16 Compared to Other Types: A Modeling Study	Different Challenges in Eliminating HPV16 Compared to Other Types: A Modeling Study	https://academic.oup.com/jid/article/216/3/336/3925344	1	1	0	1	1	1	TRUE	0	1	1
2017	4	31926	10.1093/infdis/jix490	The Crux of Ebola Diagnostics	The Crux of Ebola Diagnostics	https://academic.oup.com/jid/article/216/11/1340/4210467	1	1	0	1	1	1	TRUE	0	1	1
2017	4	31930	10.1159/000450576	Virus-Infected Human Mast Cells Enhance Natural Killer Cell Functions	Virus-Infected Human Mast Cells Enhance Natural Killer Cell Functions	https://www.karger.com/Article/FullText/450576	1	1	0	1	1	1	TRUE	0	1	1
2017	4	31953	10.1189/jlb.3A0316-098R	IL-27 enhances LPS-induced IL-1 beta in human monocytes and murine macrophages	IL-27 enhances LPS-induced IL-1 beta in human monocytes and murine macrophages	https://www.ncbi.nlm.nih.gov/pmc/articles/PMC6608054/	1	1	0	1	1	1	TRUE	0	1	1
2017	4	32023	10.2196/jmir.7421	My Team of Care Study: A Pilot Randomized Controlled Trial of a Web-Based Communication Tool for Collaborative Care in Patients With Advanced Cancer	My Team of Care Study: A Pilot Randomized Controlled Trial of a Web-Based Communication Tool for Collaborative Care in Patients With Advanced Cancer	https://www.ncbi.nlm.nih.gov/pmc/articles/PMC5539387/	1	1	0	1	1	1	TRUE	0	1	1
2017	4	32070	10.1530/JME-17-0036	Serum estradiol levels in controlled ovarian stimulation directly affect the endometrium	Serum estradiol levels in controlled ovarian stimulation directly affect the endometrium	https://www.ncbi.nlm.nih.gov/pmc/articles/PMC5510595/pdf/jme-59-105.pdf	1	1	0	1	1	1	TRUE	0	1	1
2017	4	32071	10.1016/j.molliq.2016.09.090	Random-phase-approximation theory for sequence-dependent, biologically functional liquid-liquid phase separation of intrinsically disordered proteins	Random-phase-approximation theory for sequence-dependent, biologically functional liquid-liquid phase separation of intrinsically disordered proteins	https://arxiv.org/pdf/1609.08205.pdf	1	0	1	1	1	1	TRUE	0	1	1
2017	4	32073	10.1159/000464443	Synthetic, Switchable Enzymes	Synthetic, Switchable Enzymes	https://www.ncbi.nlm.nih.gov/pmc/articles/PMC5526678/pdf/nihms871968.pdf	1	1	0	1	1	1	TRUE	0	1	1
2017	4	32089	10.1111/jnc.14003	Cholinergic/glutamatergic co-transmission in striatal cholinergic interneurons: new mechanisms regulating striatal computation	Cholinergic/glutamatergic co‐transmission in striatal cholinergic interneurons: new mechanisms regulating striatal computation	https://onlinelibrary.wiley.com/doi/epdf/10.1111/jnc.14003	1	1	0	1	1	1	TRUE	0	1	1
2017	4	32103	10.1186/s12984-017-0260-z	Inter-rater reliability of kinesthetic measurements with the KINARM robotic exoskeleton	Inter-rater reliability of kinesthetic measurements with the KINARM robotic exoskeleton	https://jneuroengrehab.biomedcentral.com/track/pdf/10.1186/s12984-017-0260-z	1	1	0	1	1	1	TRUE	0	1	1
2017	4	32118	10.1186/s12974-017-1019-y	Contrasting effect of the latency-reversing agents bryostatin-1 and JQ1 on astrocyte-mediated neuroinflammation and brain neutrophil invasion	Contrasting effect of the latency-reversing agents bryostatin-1 and JQ1 on astrocyte-mediated neuroinflammation and brain neutrophil invasion	https://jneuroinflammation.biomedcentral.com/track/pdf/10.1186/s12974-017-1019-y	1	1	0	1	1	1	TRUE	0	1	1
2017	4	32168	10.1523/JNEUROSCI.1668-17.2017	Abrogated Freud-1/Cc2d1a Repression of 5-HT1A Autoreceptors Induces Fluoxetine-Resistant Anxiety/Depression-Like Behavior	Abrogated Freud-1/Cc2d1a Repression of 5-HT1A Autoreceptors Induces Fluoxetine-Resistant Anxiety/Depression-Like Behavior	https://www.ncbi.nlm.nih.gov/pmc/articles/PMC5722640/pdf/zns11967.pdf	1	1	0	1	1	1	TRUE	0	1	1
2017	4	32262	10.3928/01484834-20170817-04	Evidence-Based Practice in Clinical Nursing Education: A Scoping Review	Evidence-Based Practice in Clinical Nursing Education: A Scoping Review	https://www.healio.com/nursing/journals/jne/2017-9-56-9/%7B08f77144-441d-4fee-affb-2320f8ea4d4c%7D/evidence-based-practice-in-clinical-nursing-education-a-scoping-review.pdf	1	1	0	1	1	0	FALSE	0	1	1
2017	4	32290	10.1016/j.jogc.2016.12.008	Hospital-associated Costs of Chronic Pelvic Pain in Canada: A Population-based Descriptive Study	Hospital-associated Costs of Chronic Pelvic Pain in Canada: A Population-basedDescriptive Study	https://www.jogc.com/article/S1701-2163(16)39467-1/pdf	1	0	0	0	0	0	TRUE	0	0	1
2017	4	32381	10.1016/j.jpeds.2017.04.052	Maternal Adverse Childhood Experience and Infant Health: Biomedical and Psychosocial Risks as Intermediary Mechanisms	Maternal Adverse Childhood Experience and Infant Health: Biomedical and Psychosocial Risks as Intermediary Mechanisms	https://www.jpeds.com/article/S0022-3476(17)30599-1/fulltext	1	0	1	1	1	0	FALSE	0	1	1
2017	4	32411	10.1111/jre.12448	Platelet factor 4 upregulates matrix metalloproteinase-1 production in gingival fibroblasts	Platelet factor 4 upregulates matrix metalloproteinase‐1 production in gingival fibroblasts	https://onlinelibrary.wiley.com/doi/epdf/10.1111/jre.12448#accessDenialLayout	1	0	0	0	0	1	FALSE	1	1	1
2017	4	32421	10.1124/jpet.117.241125	Jadomycins Inhibit Type II Topoisomerases and Promote DNA Damage and Apoptosis in Multidrug-Resistant Triple-Negative Breast Cancer Cells	Jadomycins Inhibit Type II Topoisomerases and Promote DNA Damage and Apoptosis in Multidrug-Resistant Triple-Negative Breast Cancer Cells	http://jpet.aspetjournals.org/content/jpet/363/2/196.full.pdf	1	1	0	1	1	1	TRUE	0	1	1
2017	4	32437	10.1021/acs.jpcc.7b03814	Designing Luminescent Materials and Band Gaps: A Soft X-ray Spectroscopy and Density Functional Theory Study of Li2Ca2[Mg2Si2N6]:Eu2+ and Ba[Li-2(Al2Si2)N-6]:Eu2+	Designing Luminescent Materials and Band Gaps: A Soft X-ray Spectroscopy and Density Functional Theory Study of Li2Ca2[Mg2Si2N6]:Eu2+ and Ba[Li2(Al2Si2)N6]:Eu2+	https://pubs.acs.org/doi/10.1021/acs.jpcc.7b03814	1	0	0	0	0	1	FALSE	2	1	1
2017	4	32452	10.1113/JP273395	Four-week cold acclimation in adult humans shifts uncoupling thermogenesis from skeletal muscles to brown adipose tissue	Four‐week cold acclimation in adult humans shifts uncoupling thermogenesis from skeletal muscles to brown adipose tissue	https://physoc.onlinelibrary.wiley.com/doi/full/10.1113/JP273395	1	1	0	1	1	1	TRUE	0	1	1
2017	4	32484	10.1016/j.jpowsour.2016.10.105	Li Kedge X-ray absorption near edge structure spectra for a library of lithium compounds applied in lithium batteries	Li Kedge X-ray absorption near edge structure spectra for a library of lithium compounds applied in lithium batteries	https://reader.elsevier.com/reader/sd/pii/S0378775316315154?token=ACC944411E7717E62DC026F6F9B151F9AE0A45C096ACFFD6AA5D0046F0F92DC7725FB9D5EA3ABC4484EAB1A0F02285C3	1	0	0	0	0	0	TRUE	0	0	1
2017	4	32576	10.1044/2017_JSLHR-L-16-0168	Beyond Sentences: Using the Expression, Reception, and Recall of Narratives Instrument to Assess Communication in School-Aged Children With Autism Spectrum Disorder	Beyond Sentences: Using the Expression, Reception, and Recall of Narratives Instrument to Assess Communication in School-Aged Children With Autism Spectrum Disorder	https://pubs.asha.org/doi/10.1044/2017_JSLHR-L-16-0168	1	0	0	0	0	0	TRUE	0	0	1
2017	4	32592	10.1016/j.jsbmb.2017.06.009	Inhibition of 17beta-hydroxysteroid dehydrogenase type 7 modulates breast cancer protein profile and enhances apoptosis by down-regulating GRP78	Inhibition of 17beta-hydroxysteroid dehydrogenase type 7 modulates breast cancer protein profile and enhances apoptosis by down-regulating GRP78	https://reader.elsevier.com/reader/sd/pii/S0960076017301607?token=7544E48EC9EAAE5C02EDD290F3FC60FD5B0372CE699701C44B02AB7E44380133DA99358D7D1F81FC0A82C816719315BB	1	0	0	0	0	0	TRUE	0	0	1
2017	4	32709	10.1149/2.0041702jes	Synchrotron X-ray Radiography as a Highly Precise and Accurate Method for Measuring the Spatial Distribution of Liquid Water in Operating Polymer Electrolyte Membrane Fuel Cells	Synchrotron X-ray Radiography as a Highly Precise and Accurate Method for Measuring the Spatial Distribution of Liquid Water in Operating Polymer Electrolyte Membrane Fuel Cells		1	0	0	0	0	0	TRUE	0	0	1
2017	4	32726	10.7448/IAS.20.1.21407	Integrated HIV care and service engagement among people living with HIV who use drugs in a setting with a community-wide treatment as prevention initiative: a qualitative study in Vancouver, Canada	Integrated HIV care and service engagement among people living with HIV who use drugs in a setting with a community‐wide treatment as prevention initiative: a qualitative study in Vancouver, Canada	https://www.ncbi.nlm.nih.gov/pmc/articles/PMC5467585/pdf/zias-20-1291749.pdf	1	1	0	1	1	1	TRUE	0	1	1
2017	4	32742	10.1016/j.jns.2017.05.064	The risk of dementia with the use of 5 alpha reductase inhibitors	The risk of dementia with the use of 5 alpha reductase inhibitors	https://www.jns-journal.com/action/showPdf?pii=S0022-510X%2817%2930372-6	1	0	0	0	0	0	TRUE	0	0	1
2017	4	32749	10.1016/j.jtcvs.2017.02.058	Endothelial-specific deletion of autophagy-related 7 (ATG7) attenuates arterial thrombosis in mice	Endothelial-specific deletion of autophagy-related 7 (ATG7) attenuates arterial thrombosis in mice	https://www.jtcvs.org/action/showPdf?pii=S0022-5223%2817%2930420-8	1	1	0	1	1	1	TRUE	0	1	1	Was an additional fellowship
2017	4	32846	10.3791/55615	An All-on-chip Method for Rapid Neutrophil Chemotaxis Analysis Directly from a Drop of Blood	An All-on-chip Method for Rapid Neutrophil Chemotaxis Analysis Directly from a Drop of Blood	https://www.ncbi.nlm.nih.gov/pmc/articles/PMC5511520/pdf/jove-124-55615.pdf	1	0	0	0	0	1	FALSE	1	1	1
2017	4	32947	10.1007/s00408-016-9950-8	Gender Differences in the Association of Individual and Contextual Exposures with Lung Function in a Rural Canadian Population	Gender Differences in the Association of Individual and Contextual Exposures with Lung Function in a Rural Canadian Population	https://link.springer.com/article/10.1007%2Fs00408-016-9950-8	1	0	0	0	0	0	TRUE	0	0	1
2017	4	33010	10.1080/1091367X.2017.1322087	Psychometric Properties of a Parental Questionnaire for Assessing Correlates of Toddlers' Physical Activity and Sedentary Behavior	Psychometric Properties of a Parental Questionnaire for Assessing Correlates of Toddlers’ Physical Activity and Sedentary Behavior	https://www.tandfonline.com/doi/abs/10.1080/1091367X.2017.1322087?journalCode=hmpe20	1	0	0	0	0	0	TRUE	0	0	1
2017	4	33011	10.1016/j.mad.2016.07.009	Neurological disorders associated with DNA strand-break processing enzymes	Neurological disorders associated with DNA strand-break processing enzymes	https://www.ncbi.nlm.nih.gov/pmc/articles/PMC5266678/pdf/nihms807620.pdf	1	1	0	1	1	1	TRUE	0	1	1
2017	4	33042	10.1016/j.mehy.2017.06.010	Male contraception: Prospects for sound and ultrasound	Male contraception: Prospects for sound and ultrasound	https://reader.elsevier.com/reader/sd/pii/S0306987717301044?token=975F457AAEEFA0F4488A77F661CA22781949577A4244DFBB4DDA005321C0AF035E45EE13CB6BF275A2A66548DDDB365C	1	0	0	0	0	0	TRUE	0	0	1
2017	4	33113	10.1016/j.mhpa.2017.05.003	Associations of subjectively and objectively measured sedentary behavior and physical activity with cognitive development in the early years	Associations of subjectively and objectively measured sedentary behavior and physical activity with cognitive development in the early years	https://reader.elsevier.com/reader/sd/pii/S1755296617300303?token=7E131CF41E7DE340F9CA4E827BDDF71B582B9F890459F00537CECE385A332595638D8625351E04F44B89A7F2434A9FD4	1	0	0	0	0	0	TRUE	0	0	1
2017	4	33204	10.1128/MCB.00432-16	Deubiquitinating Enzyme USP20 Regulates Extracellular Signal- Regulated Kinase 3 Stability and Biological Activity	Deubiquitinating Enzyme USP20 Regulates Extracellular Signal- Regulated Kinase 3 Stability and Biological Activity	https://www.ncbi.nlm.nih.gov/pmc/articles/PMC5394282/pdf/e00432-16.pdf	1	1	0	1	1	1	TRUE	0	1	1
2017	4	33262	10.1016/j.molcel.2017.01.031	The SMX DNA Repair Tri-nuclease	The SMX DNA Repair Tri-nuclease	https://www.ncbi.nlm.nih.gov/pmc/articles/PMC5344696/	1	1	0	1	1	1	TRUE	0	1	1
2017	4	33282	10.2119/molmed.2016.00139	miR-155 Modifies Inflammation, Endothelial Activation and Blood-Brain Barrier Dysfunction in Cerebral Malaria	miR-155 Modifies Inflammation, Endothelial Activation and Blood-Brain Barrier Dysfunction in Cerebral Malaria	https://molmed.biomedcentral.com/track/pdf/10.2119/molmed.2016.00139	1	1	0	1	1	1	TRUE	0	1	1
2017	4	33493	10.1038/NCHEM.2814	The versatility of boron in biological target engagement	The versatility of boron in biological target engagement	https://www.nature.com/articles/nchem.2814.pdf	1	0	0	0	0	0	TRUE	0	0	1
2017	4	33531	10.1038/ncomms13943	An allosteric conduit facilitates dynamic multisite substrate recognition by the SCFCdc4 ubiquitin ligase	An allosteric conduit facilitates dynamic multisite substrate recognition by the SCFCdc4 ubiquitin ligase	https://www.ncbi.nlm.nih.gov/pmc/articles/PMC5216119/pdf/ncomms13943.pdf	1	1	0	1	1	1	TRUE	0	1	1
2017	4	33584	10.1038/ng.3785	Identification of ten variants associated with risk of estrogen-receptor-negative breast cancer	Identification of ten variants associated with risk of estrogen-receptor-negative breast cancer	https://www.ncbi.nlm.nih.gov/pmc/articles/PMC5808456/pdf/nihms932411.pdf	1	1	0	1	1	1	TRUE	0	1	1
2017	4	33634	10.1038/nn.4503	Cadherins mediate cocaine-induced synaptic plasticity and behavioral conditioning	Cadherins mediate cocaine-induced synaptic plasticity and behavioral conditioning	https://www.ncbi.nlm.nih.gov/pmc/articles/PMC5373847/pdf/nihms6511.pdf	1	1	0	1	1	1	TRUE	0	1	1
2017	4	33658	10.1038/nrm.2016.162	Mitotic spindle assembly in animal cells: a fine balancing act	Mitotic spindle assembly in animal cells: a fine balancing act	https://www.nature.com/articles/nrm.2016.162.pdf	1	0	0	0	0	0	TRUE	0	0	1
2017	4	33661	10.1038/nrneph.2017.43	Renal and cardiac assessment of living kidney donor candidates	Renal and cardiac assessment of living kidney donor candidates	https://www.nature.com/articles/nrneph.2017.43	1	0	0	0	0	0	TRUE	0	0	1
2017	4	33684	10.4103/1673-5374.217331	Neuregulin-1: a novel regulator of glial response in spinal cord injury	Neuregulin-1: a novel regulator of glial response in spinal cord injury	https://www.ncbi.nlm.nih.gov/pmc/articles/PMC5696839/?report=printable	1	1	0	1	1	1	TRUE	0	1	1
2017	4	33750	10.1016/j.neuroimage.2016.09.026	Fully-integrated framework for the segmentation and registration of the spinal cord white and gray matter	Fully-integrated framework for the segmentation and registration of the spinal cord white and gray matter	https://www.sciencedirect.com/science/article/pii/S105381191630489X?via%3Dihub	1	0	0	0	0	0	TRUE	0	0	1
2017	4	33758	10.1016/j.neuroimage.2017.06.043	Neural representation of geometry and surface properties in object and scene perception	Neural representation of geometry and surface properties in object and scene perception	https://reader.elsevier.com/reader/sd/pii/S1053811917305141?token=759CA9D6A8B79497AEA589C3CF9DC5545C3F1664BDAEEE1F2D7D1E18034C816D134BA047A4B67EDF78DA7FEE3D343FC5	1	0	1	1	1	1	TRUE	0	1	1	One other post-doctoral fellowship
2017	4	33769	10.1016/j.neuroimage.2017.08.065	Spatial gene expression analysis of neuroanatomical differences in mouse models	Spatial gene expression analysis of neuroanatomical differences in mouse models	https://reader.elsevier.com/reader/sd/pii/S1053811917307218?token=D3736701EACD7A33D9646DA1131E0AC40E4C2F113F1A8B164E38C2C5D7B09D07ED8861B97C17B03F56970540817384EA	1	0	1	1	1	1	TRUE	0	1	1
2017	4	33814	10.1212/WNL.0000000000004657	TRMT5 MUTATIONS ARE ASSOCIATED WITH FEATURES OF COMPLEX HEREDITARY SPASTIC PARAPARESIS	TRMT5 mutations are associated with features of complex hereditary spastic paraparesis	https://n.neurology.org/content/89/21/2210	1	0	0	0	0	1	FALSE	1	1	1	Was one post-doctoral fellowship
2017	4	33847	10.1016/j.neuropharm.2016.04.021	Ketamine modulates hippocampal neurogenesis and pro-inflammatory cytokines but not stressor induced neurochemical changes	Ketamine modulates hippocampal neurogenesis and pro-inflammatory cytokines but not stressor induced neurochemical changes	https://reader.elsevier.com/reader/sd/pii/S0028390816301617?token=980B46B8D9C07C6538EC1D4FC884C0A446480BD89CC715BE7DA5DD5A4744ADEFBF56B0E6660F88DAE3BD53F14C5026EB	1	0	0	0	0	0	TRUE	0	0	1
2017	4	33857	10.1016/j.neuropharm.2017.02.007	Effects of progesterone administered after MPTP on dopaminergic neurons of male mice	Effects of progesterone administered after MPTP on dopaminergic neurons of male mice	https://reader.elsevier.com/reader/sd/pii/S0028390817300527?token=25A78B63D369356F5237B03E2C673A4049826B9386B7B5ADC42A49CA3630DAC04877B3F24E7097437232E2F46192A353	1	0	0	0	0	0	TRUE	0	0	1
2017	4	33864	10.2147/NDT.S141408	Self-rated cognitive functions following chemotherapy in patients with breast cancer: a 6-month prospective study	Self-rated cognitive functions following chemotherapy in patients with breast cancer: a 6-month prospective study	https://www.ncbi.nlm.nih.gov/pmc/articles/PMC5633301/pdf/ndt-13-2489.pdf	1	1	0	1	1	1	TRUE	0	1	1
2017	4	33884	10.1038/npp.2017.100	Entorhinal Cortical Deep Brain Stimulation Rescues Memory Deficits in Both Young and Old Mice Genetically Engineered to Model Alzheimer's Disease	Entorhinal Cortical Deep Brain Stimulation Rescues Memory Deficits in Both Young and Old Mice Genetically Engineered to Model Alzheimer’s Disease	https://www.ncbi.nlm.nih.gov/pmc/articles/PMC5686482/pdf/npp2017100a.pdf	1	1	0	1	1	1	TRUE	0	1	1
2017	4	33940	10.1016/j.neulet.2017.06.053	Sleep deprivation induces changes in 5-HT actions and 5-HT1A receptor expression in the rat hippocampus	Sleep deprivation induces changes in 5-HT actions and 5-HT1A receptor expression in the rat hippocampus	https://reader.elsevier.com/reader/sd/pii/S0304394017305451?token=58A53B45CCA9C33E3A49762DAC907B427894C58D5463472401CF4D1CC6B58ED679C3CFFEE52E18D778A31DF27918C591	1	0	0	0	0	0	TRUE	0	0	1
2017	4	33947	10.1177/1073858416667716	The Neural Code for Pain: From Single-Cell Electrophysiology to the Dynamic Pain Connectome	The Neural Code for Pain: From Single-Cell Electrophysiology to the Dynamic Pain Connectome	https://journals.sagepub.com/doi/10.1177/1073858416667716	1	0	0	0	0	0	TRUE	0	0	1
2017	4	33951	10.1007/s13311-016-0499-2	Withania somnifera Reverses Transactive Response DNA Binding Protein 43 Proteinopathy in a Mouse Model of Amyotrophic Lateral Sclerosis/Frontotemporal Lobar Degeneration	Withania somnifera Reverses Transactive Response DNA Binding Protein 43 Proteinopathy in a Mouse Model of Amyotrophic Lateral Sclerosis/Frontotemporal Lobar Degeneration	https://link.springer.com/article/10.1007%2Fs13311-016-0499-2	1	1	0	1	1	1	TRUE	0	1	1
2017	4	34041	10.3390/nu9090945	Vitamin D Sufficiency of Canadian Children Did Not Improve Following the 2010 Revision of the Dietary Guidelines That Recommend Higher Intake of Vitamin D: An Analysis of the Canadian Health Measures Survey	Vitamin D Sufficiency of Canadian Children Did Not Improve Following the 2010 Revision of the Dietary Guidelines That Recommend Higher Intake of Vitamin D: An Analysis of the Canadian Health Measures Survey	https://www.ncbi.nlm.nih.gov/pmc/articles/PMC5622705/pdf/nutrients-09-00945.pdf	1	1	0	1	1	1	TRUE	0	1	1
2017	4	34054	10.1016/j.numecd.2017.05.005	Maternal pre-gravid cardiometabolic health and infant birthweight: A prospective pre-conception cohort study	Maternal pre-gravid cardiometabolic health and infant birthweight: A prospective pre-conception cohort study	https://www.nmcd-journal.com/article/S0939-4753(17)30115-1/fulltext	1	0	0	0	0	0	TRUE	0	0	1
2017	4	34060	10.1002/oby.21697	Comparative Analysis of Three Human Adipocyte Size Measurement Methods and Their Relevance for Cardiometabolic Risk	Comparative Analysis of Three Human Adipocyte Size Measurement Methods and Their Relevance for Cardiometabolic Risk	https://onlinelibrary.wiley.com/doi/epdf/10.1002/oby.21697	1	1	0	1	1	0	FALSE	0	1	1
2017	4	34068	10.1159/000477407	Postnatal Prevention of Childhood Obesity in Offspring Prenatally Exposed to Gestational Diabetes mellitus: Where Are We Now?	Postnatal Prevention of Childhood Obesity in Offspring Prenatally Exposed to Gestational Diabetes mellitus: Where Are We Now?	https://www.ncbi.nlm.nih.gov/pmc/articles/PMC5644967/pdf/ofa-0010-0396.pdf	1	1	0	1	1	1	TRUE	0	1	1
2017	4	34095	10.1093/occmed/kqx092	Poor working conditions and work stress among Canadian sex workers	Poor working conditions and work stress among Canadian sex workers	https://academic.oup.com/occmed/article/67/7/515/4091502	1	1	0	1	1	1	TRUE	0	1	1
2017	4	34116	10.1080/2162402X.2017.1328336	CEACAM1 as a multi-purpose target for cancer immunotherapy	CEACAM1 as a multi-purpose target for cancer immunotherapy	https://www.ncbi.nlm.nih.gov/pmc/articles/PMC5543821/pdf/koni-06-07-1328336.pdf	1	1	0	1	1	1	TRUE	0	1	1
2017	4	34217	10.1136/openhrt-2017-000731	Association of high-density lipoprotein cholesterol with non-fatal cardiac and non-cardiac events: a CANHEART substudy	Association of high-density lipoprotein cholesterol with non-fatal cardiac and non-cardiac events: a CANHEART substudy	https://www.ncbi.nlm.nih.gov/pmc/articles/PMC5761297/pdf/openhrt-2017-000731.pdf	1	1	0	1	1	1	TRUE	0	1	1
2017	4	34358	10.1080/08880018.2016.1260669	Understanding adherence to treatment and physical activity in children with hemophilia: The role of psychosocial factors	Understanding adherence to treatment and physical activity in children with hemophilia: The role of psychosocial factors	https://www.tandfonline.com/doi/full/10.1080/08880018.2016.1260669	1	0	0	0	0	0	TRUE	0	0	1
2017	4	34490	10.1093/ptj/pzx045	Early Intensive Leg Training to Enhance Walking in Children With Perinatal Stroke: Protocol for a Randomized Controlled Trial	Early Intensive Leg Training to Enhance Walking in Children With Perinatal Stroke: Protocol for a Randomized Controlled Trial	https://academic.oup.com/ptj/article/97/8/818/3803379	1	1	0	1	1	1	TRUE	0	1	1
2017	4	34551	10.1371/journal.pcbi.1005580	Incorporating networks in a probabilistic graphical model to find drivers for complex human diseases	Incorporating networks in a probabilistic graphical model to find drivers for complex human diseases	https://journals.plos.org/ploscompbiol/article/file?id=10.1371/journal.pcbi.1005580&type=printable	1	1	0	1	1	1	TRUE	0	1	1
2017	4	34586	10.1371/journal.pntd.0005775	Zika virus inhibits eIF2 alpha-dependent stress granule assembly	Zika virus inhibits eIF2 alpha-dependent stress granule assembly	https://www.ncbi.nlm.nih.gov/pmc/articles/PMC5531678/pdf/pntd.0005775.pdf	1	1	0	1	1	1	TRUE	0	1	1
2017	4	34675	10.1371/journal.pone.0171728	The actin regulator zyxin reinforces airway smooth muscle and accumulates in airways of fatal asthmatics	The actin regulator zyxin reinforces airway smooth muscle and accumulates in airways of fatal asthmatics	https://www.ncbi.nlm.nih.gov/pmc/articles/PMC5344679/pdf/pone.0171728.pdf	1	1	0	1	1	1	TRUE	0	1	1
2017	4	34770	10.1371/journal.pone.0188730	Heterogeneity in the development of proactive and reactive aggression in childhood: Common and specific genetic-environmental factors	Heterogeneity in the development of proactive and reactive aggression in childhood: Common and specific genetic-environmental factors	https://www.ncbi.nlm.nih.gov/pmc/articles/PMC5718601/pdf/pone.0188730.pdf	1	1	0	1	1	1	TRUE	0	1	1
2017	4	34799	10.1371/journal.pone.0174315	ANG1 treatment reduces muscle pathology and prevents a decline in perfusion in DMD mice	ANG1 treatment reduces muscle pathology and prevents a decline in perfusion in DMD mice	https://www.ncbi.nlm.nih.gov/pmc/articles/PMC5363921/pdf/pone.0174315.pdf	1	1	0	1	1	1	TRUE	0	1	1
2017	4	34818	10.1371/journal.pone.0179370	Effects of bilateral anterior agranular insula lesions on food anticipatory activity in rats	Effects of bilateral anterior agranular insula lesions on food anticipatory activity in rats	https://www.ncbi.nlm.nih.gov/pmc/articles/PMC5464650/pdf/pone.0179370.pdf	1	1	0	1	1	1	TRUE	0	1	1
2017	4	34889	10.1073/pnas.1621436114	p53 regulates the cardiac transcriptome	p53 regulates the cardiac transcriptome	https://www.ncbi.nlm.nih.gov/pmc/articles/PMC5338492/pdf/pnas.201621436.pdf	1	1	0	1	1	1	TRUE	0	1	1
2017	4	34919	10.1073/pnas.1704310114	Near-atomic resolution cryoelectron microscopy structure of the 30-fold homooligomeric SpoIIIAG channel essential to spore formation in Bacillus subtilis	Near-atomic resolution cryoelectron microscopy structure of the 30-fold homooligomeric SpoIIIAG channel essential to spore formation in Bacillus subtilis	https://www.ncbi.nlm.nih.gov/pmc/articles/PMC5576796/pdf/pnas.201704310.pdf	1	1	0	1	1	1	TRUE	0	1	1
2017	4	34956	10.1016/j.pnpbp.2016.12.002	Electroretinographic anomalies in medicated and drug free patients with major depression: Tagging the developmental roots of major psychiatric disorders	Electroretinographic anomalies in medicated and drug free patients with major depression: Tagging the developmental roots of major psychiatric disorders	https://reader.elsevier.com/reader/sd/pii/S0278584616301518?token=CB6F1F65DEA8298A874221BC4D05EE066E1786CF5C68A25CA3296371BC8DCD32BEE690DD683A1C349C1E83B7047A7EB1	1	0	0	0	0	0	TRUE	0	0	1
2017	4	35006	10.1016/j.pscychresns.2017.04.009	Basal forebrain mediated increase in brain CRF is associated with increased cholinergic tone and depression	Basal forebrain mediated increase in brain CRF is associated with increased cholinergic tone and depression	https://www.sciencedirect.com/science/article/pii/S0925492716303560?via%3Dihub	1	0	1	1	1	1	TRUE	0	1	1
2017	4	35061	10.1097/PSY.0000000000000427	Positive and Negative Affect Is Related to Experiencing Chest Pain During Exercise-Induced Myocardial Ischemia	Positive and Negative Affect Is Related to Experiencing Chest Pain During Exercise-Induced Myocardial Ischemia	https://journals.lww.com/psychosomaticmedicine/Abstract/2017/05000/Positive_and_Negative_Affect_Is_Related_to.5.aspx	1	0	0	0	0	1	FALSE	1	1	1
2017	4	35140	10.1159/000478865	A Novel Method of Estimating Small Airway Disease Using Inspiratory-to-Expiratory Computed Tomography	A Novel Method of Estimating Small Airway Disease Using Inspiratory-to-Expiratory Computed Tomography	https://www.karger.com/Article/Pdf/478865	1	1	0	1	1	1	TRUE	0	1	1
2017	4	35166	10.1016/j.resuscitation.2017.08.244	Post-resuscitation arterial oxygen and carbon dioxide and outcomes after out-of-hospital cardiac arrest	Post-resuscitation arterial oxygen and carbon dioxide and outcomes after out-of-hospital cardiac arrest	https://www.ncbi.nlm.nih.gov/pmc/articles/PMC5660655/pdf/nihms908413.pdf	1	1	0	1	1	1	TRUE	0	1	1
2017	4	35203	10.1261/rna.061796.117	Ligand recognition and helical stacking formation are intimately linked in the SAM-I riboswitch regulatory mechanism	Ligand recognition and helical stacking formation are intimately linked in the SAM-I riboswitch regulatory mechanism	https://www.ncbi.nlm.nih.gov/pmc/articles/PMC5602112/pdf/1539.pdf	1	1	0	1	1	1	TRUE	0	1	1
2017	4	35262	10.1126/sciadv.1701440	Structure of a 1.5-MDa adhesin that binds its Antarctic bacterium to diatoms and ice	Structure of a 1.5-MDa adhesin that binds its Antarctic bacterium to diatoms and ice	https://advances.sciencemag.org/content/3/8/e1701440	1	1	0	1	1	1	TRUE	0	1	1
2017	4	35284	10.1038/sdata.2017.140	Data Descriptor: Targeted metabolomics and medication classification data from participants in the ADNI1 cohort	Data Descriptor: Targeted metabolomics and medication classification data from participants in the ADNI1 cohort	https://www.ncbi.nlm.nih.gov/pmc/articles/PMC5644370/pdf/sdata2017140.pdf	1	1	0	1	1	1	TRUE	0	1	1
2017	4	35289	10.1038/srep43270	Robust Identification of Alzheimer's Disease subtypes based on cortical atrophy patterns	Robust Identification of Alzheimer's Disease subtypes based on cortical atrophy patterns	https://www.ncbi.nlm.nih.gov/pmc/articles/PMC5343676/pdf/srep43270.pdf	1	1	0	1	1	1	TRUE	0	1	1
2017	4	35337	10.1038/srep42719	A pan-cancer analysis of secreted Frizzled-related proteins: re-examining their proposed tumour suppressive function	A pan-cancer analysis of secreted Frizzled-related proteins: re-examining their proposed tumour suppressive function	https://www.ncbi.nlm.nih.gov/pmc/articles/PMC5316967/pdf/srep42719.pdf	1	1	0	1	1	1	TRUE	0	1	1
2017	4	35366	10.1038/s41598-017-10269-2	Targeted error-suppressed quantification of circulating tumor DNA using semi-degenerate barcoded adapters and biotinylated baits	Targeted error-suppressed quantification of circulating tumor DNA using semi-degenerate barcoded adapters and biotinylated baits	https://www.ncbi.nlm.nih.gov/pmc/articles/PMC5585219/pdf/41598_2017_Article_10269.pdf	1	1	0	1	1	1	TRUE	0	1	1
2017	4	35398	10.1038/s41598-017-05412-y	MicroRNA-200b regulates distal airway development by maintaining epithelial integrity	MicroRNA-200b regulates distal airway development by maintaining epithelial integrity	https://www.nature.com/articles/s41598-017-05412-y.pdf	1	1	0	1	1	1	TRUE	0	1	1
2017	4	35410	10.1038/s41598-017-17564-y	Estimating the occurrence of primary ubiquinone deficiency by analysis of large-scale sequencing data	Estimating the occurrence of primary ubiquinone deficiency by analysis of large-scale sequencing data	https://www.nature.com/articles/s41598-017-17564-y.pdf	1	1	0	1	1	1	TRUE	0	1	1
2017	4	35433	10.1038/s41598-017-15035-y	Penicillin induces alterations in glutamine metabolism in Streptococcus pneumoniae	Penicillin induces alterations in glutamine metabolism in Streptococcus pneumoniae	https://www.ncbi.nlm.nih.gov/pmc/articles/PMC5673960/pdf/41598_2017_Article_15035.pdf	1	1	0	1	1	1	TRUE	0	1	1
2017	4	35459	10.1038/srep41382	Behavioural Effects of Using Sulfasalazine to Inhibit Glutamate Released by Cancer Cells: A Novel target for Cancer-Induced Depression	Behavioural Effects of Using Sulfasalazine to Inhibit Glutamate Released by Cancer Cells: A Novel target for Cancer-Induced Depression	https://www.ncbi.nlm.nih.gov/pmc/articles/PMC5264609/pdf/srep41382.pdf	1	1	0	1	1	1	TRUE	0	1	1
2017	4	35560	10.3390/s17040684	Rapid and Low-Cost CRP Measurement by Integrating a Paper-Based Microfluidic Immunoassay with Smartphone (CRP-Chip)	Rapid and Low-Cost CRP Measurement by Integrating a Paper-Based Microfluidic Immunoassay with Smartphone (CRP-Chip)	https://www.ncbi.nlm.nih.gov/pmc/articles/PMC5419797/pdf/sensors-17-00684.pdf	1	1	0	1	1	1	TRUE	0	1	1
2017	4	35725	10.1097/BRS.0000000000001866	Geometric Torsion in Adolescent Idiopathic Scoliosis	Geometric Torsion in Adolescent Idiopathic Scoliosis	https://journals.lww.com/spinejournal/Abstract/2016/12150/Geometric_Torsion_in_Adolescent_Idiopathic.10.aspx	1	0	0	0	0	0	TRUE	0	0	1
2017	4	35739	10.1177/0962280214567141	Predictive accuracy of novel risk factors and markers: A simulation study of the sensitivity of different performance measures for the Cox proportional hazards regression model	Predictive accuracy of novel risk factors and markers: A simulation study of the sensitivity of different performance measures for the Cox proportional hazards regression model	https://www.ncbi.nlm.nih.gov/pmc/articles/PMC5499735/pdf/10.1177_0962280214567141.pdf	1	1	0	1	1	1	TRUE	0	1	1
2017	4	35767	10.1002/stem.2520	Chemokine-Like Receptor 1 Is a Novel Wnt Target Gene that Regulates Mesenchymal Stem Cell Differentiation	Chemokine‐Like Receptor 1 Is a Novel Wnt Target Gene that Regulates Mesenchymal Stem Cell Differentiation	https://stemcellsjournals.onlinelibrary.wiley.com/doi/full/10.1002/stem.2520	1	1	0	1	1	1	TRUE	0	1	1
2017	4	35776	10.1080/10253890.2017.1343296	Chronic early life stress induced by limited bedding and nesting (LBN) material in rodents: critical considerations of methodology, outcomes and translational potential	Chronic early life stress induced by limited bedding and nesting (LBN) material in rodents: critical considerations of methodology, outcomes and translational potential	https://www.ncbi.nlm.nih.gov/pmc/articles/PMC5705407/pdf/nihms891548.pdf	1	1	0	1	1	1	TRUE	0	1	1
2017	4	36009	10.1016/j.molmed.2017.02.004	Epigenetics of Atherosclerosis: Emerging Mechanisms and Methods	Epigenetics of Atherosclerosis: Emerging Mechanisms and Methods	https://www.cell.com/trends/molecular-medicine/fulltext/S1471-4914(17)30023-0?_returnURL=https%3A%2F%2Flinkinghub.elsevier.com%2Fretrieve%2Fpii%2FS1471491417300230%3Fshowall%3Dtrue	1	0	0	0	0	0	TRUE	0	0	1
2017	4	36012	10.1016/j.molmed.2017.06.003	Amylin Receptor: A Potential Therapeutic Target for Alzheimer's Disease	Amylin Receptor: A Potential Therapeutic Target for Alzheimer’s Disease	https://www.cell.com/trends/molecular-medicine/fulltext/S1471-4914(17)30100-4?_returnURL=https%3A%2F%2Flinkinghub.elsevier.com%2Fretrieve%2Fpii%2FS1471491417301004%3Fshowall%3Dtrue	1	0	0	0	0	0	TRUE	0	0	1
2017	4	36091	10.1016/j.virol.2017.08.018	Herpes simplex virus 1 infection of T cells causes VP11/12-dependent phosphorylation and degradation of the cellular protein Dok-2	Herpes simplex virus 1 infection of T cells causes VP11/12-dependent phosphorylation and degradation of the cellular protein Dok-2	https://reader.elsevier.com/reader/sd/pii/S0042682217302817?token=3B4747D6276A5E5372B80DD76E00469A036689EDD0567A89D1A1154B1FD4EA2EFD119425B586978DDE1294773FDA0B38	1	1	0	1	1	1	TRUE	0	1	1
2017	4	36097	10.1016/j.virusres.2016.12.008	Promises and pitfalls of Illumina sequencing for HIV resistance genotyping	Promises and pitfalls of Illumina sequencing for HIV resistancegenotyping	https://www.sciencedirect.com/science/article/abs/pii/S0168170216305974?via%3Dihub	1	0	0	0	0	0	TRUE	0	0	1
2017	4	36108	10.1016/j.visres.2017.01.006	Vision science and adaptive optics, the state of the field	Vision science and adaptive optics, the state of the field	https://reader.elsevier.com/reader/sd/pii/S0042698917300238?token=3D6D708F55A4E8501EF38BD813A9FF1FF29693B773F61C801B51835305B896EE6EEE729F4A0B6F6FF66A8BC9C5CB2757	1	1	0	1	1	1	TRUE	0	1	1
