# Supplementary material for: Do authors of research funded by the Canadian Institutes of Health Research comply with its open access mandate?: A meta-epidemiologic study
Source: PLoS One. 2021 Aug 24;16(8):e0256577. doi: 10.1371/journal.pone.0256577 (PMC8384194; doi:10.1371/journal.pone.0256577)
Supplement: S2 Dataset — (XLSX) [file pone.0256577.s004.xlsx]

## Sheet: Secondary Data
Year published (1=2014, 2=2015, 3=2016, 4=2017)	Year	Article number	Include? (1=Yes, 0=No)	Article type (1=Primary publication, 2=Review/ CPG, 3=Conference submission, 4=Book chapter, 5=Editorial/Comment, 6=Other)	Journal	Publication date (YYYY-MM)	Total number of pages	CIHR Grant number	Corresponding author institution	Country of primary institution for corresponding author (1=Canada, 2=Australia, 3=Austria, 4=Belgium, 5=China, 6=Denmark, 7=England, 8=France, 9=Germany, 10=India, 11=Ireland, 12, Japan, 13=Saudi Arabia, 14 = United States, 15 = Spain, 16 = Netherlands, 17 = Sweden, 18 = South Africa, 19 = Republic of Korea, 20 = Scotland, 21 = Switzerland, 22 = Portugal, 23 = Tanzania)	Published after 2015? (1=Yes, 0=No)	Open Access Unpaywall (1=Yes, 0=No)	CHECK: Unpaywall Different from manual method	Combination OA (DOI, Google scholar, Unpaywall) (1=Yes, 0=No)	CIHR Funded (not including CIHR graduate/ doctoral/ post-doctoral fellowships? (1=Yes, 0=No)
1	2014	4160	1	2	Journal of Biomaterials and Tissue Engineering	41944	6	NA	Université Laval	1	0	0	TRUE	0	1
1	2014	3208	1	1	G3	41760	10	MOP-84231	Mcgill University	1	0	1	TRUE	1	1
1	2014	5583	1	2	MedChemComm	41640	9	NA	University of Oxford	7	0	0	TRUE	0	1
3	2016	19477	1	1	ChemMedChem	42583	8	G118980046	University of Alberta	1	1	1	TRUE	1	1
4	2017	30208	1	1	G3	42767	10	NA	University of Ottawa	1	1	1	TRUE	1	1
3	2016	20869	1	1	G3	42309	8	NA	BCCRC	1	1	1	TRUE	1	1
3	2016	20867	1	1	G3	42675	11	MOP-14409	University of Toronto	1	1	1	TRUE	1	1
4	2017	26617	1	1	Aging	43009	15	MOP220733	Université Laval	1	1	1	TRUE	1	1
2	2015	12126	1	1	IEEE Transactions on Medical Imaging	42036	15	MOP-97820	McGill University	1	0	0	FALSE	1	1
4	2017	34116	1	2	OncoImmunology	42887	16	258962; MOP-15499	McGill University	1	1	1	TRUE	1	1
1	2014	3924	1	1	JMIR Research Protocols	41974	13	MOP-130336	University of British Columbia	1	0	1	TRUE	1	1
1	2014	6551	1	1	Oncoimmunology	41944	8	NA	Mcgill University	1	0	1	TRUE	1	1
1	2014	2330	1	2	Current Cardiology Reports	41913	12	NA	McMaster University	1	0	0	FALSE	1	1
1	2014	1415	1	1	Brain Connectivity	41699	9	MOP-230809	University of Calgary	1	0	1	TRUE	1	1
1	2014	5919	1	1	Multiple Sclerosis and Related Disorders	41456	9	MOP-111085	Western University	1	0	0	TRUE	0	1
1	2014	5339	1	1	Journal of the Pediatric Infectious Diseases Society	41640	6	NA	Sick Kids	1	0	1	TRUE	1	1
2	2015	8953	1	2	Annual Review of Statistics and Its Application	42095	16	MOP-115016	University of Waterloo	1	0	0	TRUE	0	1
1	2014	3916	1	1	Japan Journal of Nursing Science	41821	5	NA	Ryerson University	1	0	0	FALSE	1	1
3	2016	23150	1	2	Journal of the History of the Neurosciences	42552	16	123690	University of Calgary	1	1	0	TRUE	0	1
4	2017	33684	1	2	Neural Regeneration Research	43009	2	MOP 133721	University of Manitoba	1	1	1	TRUE	1	1
1	2014	4979	1	1	Journal of Obstetrics and Gynaecology Canada	41974	6	NA	NA	1	0	1	TRUE	1	1
2	2015	13778	1	1	Journal of Obstetrics and Gynaecology Canada	42036	6	NA	Université Laval	1	0	1	TRUE	1	1
2	2015	12726	1	1	Journal of Applied Statistics	41913	16	84392	University of Toronto	1	0	0	TRUE	0	1
4	2017	32290	1	1	Journal of Obstetrics and Gynaecology Canada	42795	7	NA, says Frederick Banting and Charles Best Canada Award and Transitional Open Operating Grant	University of Ottawa	1	1	0	TRUE	0	1
3	2016	21425	1	2	International Journal of Circumpolar Health	42552	16	NA	University of Saskatchewan	1	1	1	TRUE	1	1
2	2015	10070	1	1	Canadian Journal of Dietetic Practice and Research	42248	4	NA	University of Waterloo	1	0	1	TRUE	1	1
1	2014	1645	1	1	The Canadian Journal of Statistics	41791	17	NA	Queen's University	1	0	1	TRUE	1	1
4	2017	29019	1	1	Community Mental Health Journal	42736	12	NA	University of Lethbridge	1	1	0	TRUE	0	1
4	2017	30814	1	1	International Journal of Circumpolar Health	42826	8	NA	University of Manitoba	1	1	1	TRUE	1	1
1	2014	3202	1	2	Future Virology	41974	15	NA	University of Toronto	1	0	0	FALSE	1	1
4	2017	34358	1	1	Pediatric Hematology and Oncology	42767	9	NA	Université de Montréal	1	1	0	TRUE	0	1
3	2016	22392	1	2	Journal of Housing and the Built Environment	42186	18	NA	University of Calgary	1	1	0	TRUE	0	1
4	2017	32262	1	2	Journal of Nursing Research	42979	8	143237	University of Ottawa	1	1	0	FALSE	1	1
4	2017	33042	1	1	Medical Hypotheses	42887	4		Charles E. Schmidt College of Medicine and Wilkes Honors College, Florida Atlantic University	14	1	0	TRUE	0	1
2	2015	10057	1	1	Canadian Journal of Chemistry	42217	5	NA	University of Western Australia	2	0	0	TRUE	0	1
3	2016	22254	1	1	Journal of Digital Imaging	42217	8	NA	Harvard University	14	1	1	TRUE	1	1
3	2016	22891	1	2	Journal of Pediatric Urology	42705	14	291275	McMaster University	1	1	0	TRUE	0	1
3	2016	19223	1	2	Cardiology Clinics	42401	10	MIS - 100935	University of Ottawa	1	1	0	TRUE	0	1
3	2016	24768	1	1	Physiotherapy Canada	42614	9	ETG 92249	University of Waterloo	1	1	1	TRUE	1	1
4	2017	31101	1	1	Bioscience, Biotechnology, and Biochemistry	42856	7	NA	Ottawa Hospital Research Institute	1	1	1	TRUE	1	1
2	2015	12705	1	1	Journal of Applied Clinical Medical Physics	42186	12	MOP 102550	McGill University	1	0	1	TRUE	1	1
4	2017	30930	1	1	International Journal of Mental Health and Addiction	42767	17	NA	CAMH	1	1	1	TRUE	1	1
1	2014	7646	1	1	Radiation Physics and Chemistry	41760	4	NA	University of Saskatchewan	1	0	0	TRUE	0	1
2	2015	13471	1	1	The Journal of Maternal-Fetal & Neonatal Medicine	42217	5	158179	Hôpital Armand-Trousseau	8	0	0	TRUE	0	1
4	2017	28545	1	1	Cell and Tissue Banking	43070	6	NA	University of Waterloo	1	1	0	FALSE	1	1
2	2015	10162	1	1	Canadian Journal of Public Health	42036	7	108626	Université Laval	1	0	1	TRUE	1	1
2	2015	10594	1	1	Clinical and Experimental Hypertension	2014	1	NA	University of Calgary	1	0	0	FALSE	1	1
4	2017	29029	1	1	Computational Statistics & Data Analysis	42736	17	NA	Technische Universität München	9	1	1	FALSE	0	1
2	2015	11558	1	1	Fetal Diagnosis and Therapy	42125	12	NA	Université de Montréal	1	0	0	TRUE	0	1
2	2015	8682	1	1	American Journal of Perinatology	42186	10	NA	University of Toronto	1	0	0	TRUE	0	1
4	2017	29765	1	1	European Surgical Research	42675	18	NA	Dalhousie University	1	1	0	TRUE	0	1
1	2014	5430	1	1	JOURNAL OF WILDLIFE DISEASES	41640	5	MOP-119530, CGV-104833	University of British Columbia	1	0	0	FALSE	1	1
2	2015	12305	1	1	International Journal of Circumpolar Health	42217	7	NA	University of Manitoba	1	0	1	TRUE	1	1
3	2016	19094	1	1	Canadian Journal of Public Health	42583	8	NA	University of British Columbia	1	1	1	TRUE	1	1
4	2017	27584	1	1	Biomedical Signal Processing and Control	42979	9	NA	Ryerson University	1	1	0	TRUE	0	1
1	2014	8037	1	1	Telemedicine and e-Health	41944	14	NA	University of Saskatchewan	1	0	1	TRUE	1	1
3	2016	18407	1	1	BioMed Research International	42461	6	NA	Université Laval	1	1	1	TRUE	1	1
3	2016	18596	1	1	BMC Medical Education	42461	8	APR-126338	University of British Columbia	1	1	1	TRUE	1	1
3	2016	19599	1	2	Clinical Drug Investigation	42552	12	NA	University of Toronto	1	1	0	TRUE	0	1
2	2015	9543	1	1	Blood Pressure Monitoring	42036	7	106572	University of Alberta	1	0	0	FALSE	1	1
4	2017	28432	1	1	Canadian Respiratory Journal	42767	8	New Investigator Award	Toronto General Hospital, Toronto Western Hospital, Mount Sinai Hospital, University of Toronto	1	1	1	TRUE	1	1
4	2017	34095	1	1	Occupational Medicine	43009	7	NA	University of British Columbia	1	1	1	TRUE	1	1
2	2015	17101	1	1	Topics in Stroke Rehabilitation	42036	10	NA	Université Laval	1	0	0	TRUE	0	1
4	2017	26673	1	2	AIDS Research and Therapy	42979	5	MOP 123800, MOP-142494	McGill University	1	1	1	TRUE	1	1
4	2017	26663	1	2	AIDS Research and Therapy	42979	5	NA	McMaster University	1	1	1	TRUE	1	1
4	2017	31714	1	1	Journal of Electron Spectroscopy and Related Phenomena	43009	5	NA	Western University	1	1	0	TRUE	0	1
1	2014	1595	1	1	Canadian Journal of Infectious Diseases and Medical Microbiology	41883	4	MOP86685	Sick Kids	1	0	1	TRUE	1	1
1	2014	3853	1	1	Islets	41760	9	CCT-83029	Western University	1	0	1	TRUE	1	1
1	2014	2256	1	1	Computer Methods in Biomechanics and Biomedical Engineering	41153	8	NA	University of Calgary	1	0	0	TRUE	0	1
2	2015	13208	1	2	Journal of Electron Spectroscopy and Related Phenomena	42095	15	NA	McMaster University	1	0	1	FALSE	0	1
4	2017	28840	1	5	Clinical Autonomic Research	42826	2	MOP142426	University of Calgary	1	1	1	TRUE	1	1
1	2014	1685	1	1	Canadian Respiratory Journal	41974	7	MOP-230156	University of Saskatchewan	1	0	1	TRUE	1	1
3	2016	26116	1	1	Telemedicine and e-Health	42370	10	NA	University of Albeta	1	1	0	TRUE	0	1
4	2017	28357	1	1	Canadian Journal of Public Health	42979	7	NA	Department of Psychiatry and Behavioural Neuroscience, McMaster University	1	1	1	TRUE	1	1
4	2017	32073	1	2	Journal of Molecular Microbiology and Biotechnology	42826	11	NA	University of Rouen	8	1	1	TRUE	1	1
3	2016	25388	1	1	Psychology, Health, & Medicine	42217	9	NA	University of Alberta	1	1	0	TRUE	0	1
1	2014	2872	1	1	European Journal Of Pediatrics	41640	5	NA	Medical University of Vienna	3	0	0	TRUE	0	1
3	2016	25970	1	1	Spinal Cord	42370	5	NA	University Health Network	1	1	1	TRUE	1	1
4	2017	28258	1	1	Canadian Journal of Diabetes	42826	6	NA	University of Calgary	1	1	0	TRUE	0	1
4	2017	31904	1	1	Journal of Immunotoxicology	43070	6	NA	University of Toronto	1	1	1	TRUE	1	1
2	2015	9229	1	1	Beneficial Microbes	42217	9	MOP 264308	McGill University	1	0	0	TRUE	0	1
2	2015	17237	1	1	Veterinary Pathology	42005	8	MOP 119530, CGV 104833	University of Saskatchewan	1	0	0	FALSE	1	1
3	2016	19688	1	1	Clinical Rheumatology	42614	9	NA	University of Ottawa	1	1	0	TRUE	0	1
2	2015	9572	1	2	BMC Cardiovascular Disorders	42278	11	FRN 140815	St. Michael's Hospital	1	0	1	TRUE	1	1
4	2017	33864	1	1	Neuropsychiatric Disease and Treatment	43009	8	NA	Keio University	12	1	1	TRUE	1	1
2	2015	12256	1	1	International Journal for Equity in Health	42006	NA	MPE 124739, MSH 87687	Dalhousie University	1	0	1	TRUE	1	1
1	2014	4435	1	1	Journal of Environmental Radioactivity	41760	7	NA	Savannah River Site	14	0	1	FALSE	0	1
3	2016	22343	1	1	Journal of Genetic Counseling	42491	11	NA	University of British Columbia	1	1	1	TRUE	1	1
1	2014	698	1	2	Autonomic Neuroscience: Basic and Clinical	41730	13	NA	University of Calgary	1	0	1	TRUE	1	1
3	2016	22827	1	1	Journal of Occupational and Environmental Medicine	42644	8	MOP – 81285	Dalhousie University	1	1	0	FALSE	1	1
4	2017	30334	1	1	Global Public Health	42856	12	NA	Northeastern University	14	1	1	TRUE	1	1
1	2014	5942	1	1	Natural Hazards	41671	12	NA	Western University	1	0	0	FALSE	1	1
4	2017	30326	1	2	Global Health Action	42887	5	NA	Université Laval	1	1	1	TRUE	1	1
1	2014	8002	1	2	Surgical Clinics of North America	41974	15	123336	University of Toronto	1	0	0	TRUE	0	1
1	2014	5208	1	1	Journal of School Health	41699	9	NA	University of Waterloo	1	0	1	TRUE	1	1
1	2014	3653	1	1	BMJ	41671	5	NA	University of Guelph	1	0	0	TRUE	0	1
4	2017	32947	1	1	Lung	42644	10	MOP-187209-POP-CCAA-11829	University of Saskatchewan	1	1	0	TRUE	0	1
4	2017	33940	1	1	Neuroscience Letters	42948	5	TGS-109219	University of British Columbia	1	1	0	TRUE	0	1
4	2017	30495	1	1	Hernia	43009	8	NA	University of British Columbia	1	1	0	TRUE	0	1
2	2015	15083	1	1	Neurocomputing	42064	12	NA	University of Granada	15	0	0	TRUE	0	1
2	2015	16517	1	1	Qualitative Health Research	42217	16	136734	McMaster University	1	0	0	FALSE	1	1
3	2016	17493	1	1	Aging & Mental Health	42217	14	NA	LHSC	1	1	0	TRUE	0	1
3	2016	20111	1	1	Disability and Rehabilitation	42370	13	NA	McMaster University	1	1	0	TRUE	0	1
3	2016	20113	1	1	Disability and Rehabilitation	42370	9	NA	Université de Montreal	1	1	0	TRUE	0	1
2	2015	9163	1	1	Attachment & Human Development	42005	21	NA	McGill University	1	0	0	FALSE	1	1
3	2016	18558	1	1	BMC Health Services Research	42461	9	OTG-88591	University of Alberta	1	1	1	TRUE	1	1
3	2016	18569	1	1	BMC Health Services Research	42552	6	MOP-106653; PCB-102963	University of British Columbia	1	1	1	TRUE	1	1
3	2016	21364	1	1	International Archives of Occupational and Environmental Health	42552	10	NA	Université Laval	1	1	0	TRUE	0	1
3	2016	26256	1	1	Trials	42614	10	NA	University of Ottawa	1	1	1	TRUE	1	1
2	2015	16429	1	2	PROTEOMICS Clinical Applications	42036	17	NA	Merck Research Laboratories	14	0	1	TRUE	1	1
4	2017	28522	1	1	Cardiovascular Toxicology	42736	14	NA	University of Manitoba	1	1	0	TRUE	0	1
3	2016	20695	1	1	Food Security	42491	20	NA	McGill University	1	1	0	FALSE	1	1
2	2015	11304	1	1	Epilepsy & Behavior	42248	6	NA	University of Toronto	1	0	0	TRUE	0	1
2	2015	9624	1	1	BMC Health Services Research	42309	8	NA	University of Toronto	1	0	1	TRUE	1	1
2	2015	9610	1	1	BMC Health Services Research	42309	10	293264	York University	1	0	1	TRUE	1	1
4	2017	32452	1	1	The Journal of Physiology	42736	15	FDN143278; CIHR/Merck Frosst Research Chair on Obesity	Institut de recherche de l'Hôpital Montfort; University of Ottawa Faculty of Health Sciences	1	1	1	TRUE	1	1
2	2015	15293	1	1	Neuroscience Letters	41914	6	MOP 130258	Université Laval	1	0	0	TRUE	0	1
4	2017	34068	1	2	Obesity Facts	42948	11	NA	Université Laval	1	1	1	TRUE	1	1
1	2014	5608	1	1	Medical Engineering & Physics	41913	6	QNT 68722	University of Guelph	1	0	0	TRUE	0	1
3	2016	22415	1	1	Journal of Immunological Methods	42644	10	137696	University of Alberta	1	1	0	TRUE	0	1
4	2017	30228	1	1	Gene	42736	7	12205	Quebec University Hospital Research Centre; Faculty of Medicine, Laval University	1	1	0	TRUE	0	1
1	2014	1131	1	1	BMC Health Services Research	41852	13	NA	Université Laval	1	0	1	TRUE	1	1
1	2014	1139	1	1	BMC Health Services Research	41760	NA	NA	University of Alberta	1	0	1	TRUE	1	1
1	2014	1135	1	1	BMC Health Services Research	41913	10	ETG92252	University of Alberta	1	0	1	TRUE	1	1
2	2015	11063	1	1	Digestive Diseases and Sciences	42339	11	MOP-89753	London Health Sciences Centre	1	0	0	FALSE	1	1
3	2016	17991	1	1	Anxiety, Stress & Coping	42370	21	NA	McGill University	1	1	0	TRUE	0	1
3	2016	18650	1	2	BMC Pediatrics	42675	14	NA	University of Ottawa	1	1	1	TRUE	1	1
2	2015	15755	1	1	PHYSICAL REVIEW E	42186	8	NA	University of Ottawa	1	0	0	FALSE	1	1
1	2014	1194	1	1	BMC Musculoskeletal Disorders	41974	9	NA	University of Calgary	1	0	1	TRUE	1	1
2	2015	15692	1	1	Personality and Individual Differences	42309	8	CIHR93556	Université de Montréal	1	0	0	TRUE	0	1
4	2017	32742	1	1	Journal of the Neurological Sciences	42948	3	NA	Western University	1	1	0	TRUE	0	1
4	2017	36108	1	2	Vision Research	42795	31	NA	Indiana University	14	1	1	TRUE	1	1
3	2016	22372	1	1	Journal of Health Psychology	42370	11	NA	University of Saskatchewan	1	1	0	FALSE	1	1
3	2016	18773	1	2	BMJ Open	42583	8	KRS-140996	Simon Fraser University	1	1	1	TRUE	1	1
2	2015	13306	1	1	Journal of Health Communication	42156	11	79551	Western University	1	0	0	TRUE	0	1
1	2014	4523	1	1	Journal of Human Genetics	41821	10	NA	MEDGENOME	10	0	0	FALSE	1	1
1	2014	1736	1	1	Cancer Nursing	41640	9	NA	University of Alberta	1	0	0	TRUE	0	1
4	2017	29086	1	1	Critical Public Health	42795	11	MOP-119517	Université de Montréal	1	1	0	TRUE	0	1
3	2016	18211	1	2	Biochemical and Biophysical Research Communications	42491	6	MOP-126027	University of Toronto	1	1	1	TRUE	1	1
4	2017	32411	1	1	Journal of Periodontal Research	42795	6	OMH‐134130; Clinician Scientist Award	University of British Columbia	1	1	1	FALSE	0	1
2	2015	17196	1	1	Trials	42186	5	CNI-80701	University of Toronto	1	0	1	TRUE	1	1
1	2014	2162	1	1	Clinical Interventions in Aging	41760	6	NA	Baycrest	1	0	1	TRUE	1	1
1	2014	7391	1	1	PPAR Research	41821	11	MOP-119331	Université Laval	1	0	1	TRUE	1	1
2	2015	17212	1	1	Ultrasound in Medicine & Biology	42095	16	NA	University of British Columbia	1	0	0	TRUE	0	1
1	2014	5011	1	1	Journal of Orthopaedic Trauma	41974	8	177466	Erasmus University	16	0	1	TRUE	1	1
3	2016	25339	1	2	Proteomics Clinical Applications	42583	11	286777, 327364	Université Laval	1	1	0	TRUE	0	1
3	2016	24666	1	1	Peptides	42491	9	Canadian Institutes of Health Research (CIHR) Heart & Stroke Foundation to GYO	Shanghai Institute of Hypertension	5	1	0	TRUE	0	1
3	2016	18383	1	1	Biology Open	42461	9	133707	McGill University	1	1	1	TRUE	1	1
4	2017	35560	1	1	Sensors	42795	13	NA	University of Manitoba	1	1	1	TRUE	1	1
4	2017	32071	1	1	Journal of Molecular Liquids	42736	18	NA	University of Toronto	1	1	1	TRUE	1	1
1	2014	7679	1	1	Research in Nursing & Health	41791	12	NA	Université Laval	1	0	0	TRUE	0	1
1	2014	2675	1	2	Emotion Review	41883	5	NA	University of British Columbia	1	0	0	FALSE	1	1
2	2015	8496	1	1	AIDS Care	42125	8	NA	University of Toronto	1	0	0	TRUE	0	1
2	2015	8498	1	1	AIDS Care	42005	4	230607	Western University	1	0	0	TRUE	0	1
3	2016	22996	1	1	Journal of Public Health	42430	6	CPP-85657	Simon Fraser University	1	1	1	TRUE	1	1
2	2015	12597	1	1	Journal of Advanced Nursing	42156	12	CPP86374	University of British Columbia	1	0	1	TRUE	1	1
4	2017	30856	1	1	International Journal of Environmental Research and Public Health	42948	15	NA	University of Waterloo	1	1	1	TRUE	1	1
2	2015	9241	1	1	Biochemical and Biophysical Research Communications	42310	5	MOP-15291, MOP-15415, MOP-53050	University of Alberta	1	0	0	TRUE	0	1
3	2016	20144	1	1	Drug and Alcohol Review	42614	8	MOP–102742	University of British Columbia	1	1	1	TRUE	1	1
4	2017	27396	1	1	Biochemical and Biophysical Research Communications	42795	6	303615	École Polytechnique	1	1	0	FALSE	1	1
4	2017	35140	1	1	Respiration	42979	10	93326	University of British Columbia	1	1	1	TRUE	1	1
1	2014	2118	1	1	Clinical Biomechanics	41760	6	#229269	Institut de readaptation Gingras-Lindsay-de-Montreal	1	0	0	TRUE	0	1
2	2015	12268	1	2	International Journal for Parasitology: Drugs and Drug Resistance	42095	10	NA	Université Laval	1	0	1	TRUE	1	1
4	2017	28865	1	2	Clinical Chemistry and Laboratory Medicine	42736	10	286777, 327364	CHU de Québec Research Center	1	1	1	TRUE	1	1
3	2016	18031	1	1	Applied Physiology, Nutrition, and Metabolism	42370	6	NA	Concordia University	1	1	0	TRUE	0	1
3	2016	22279	1	2	Journal of Environmental Sciences	42675	21	MOP-272075	University of Alberta	1	1	0	TRUE	0	1
1	2014	4412	1	1	Journal of Critical Care	41791	9	NA	Mcmaster University	1	0	0	TRUE	0	1
3	2016	25396	1	1	Psychology, Public Policy, and Law	42401	12	NA	Saint Mary's University	1	1	0	TRUE	0	1
4	2017	30757	1	1	International Journal for Equity in Health	42948	16	NA	University of Victoria	1	1	1	TRUE	1	1
1	2014	8224	1	1	Vascular Pharmacology	41883	7	NA	University of British Columbia	1	0	0	TRUE	0	1
2	2015	10235	1	1	Cancer Chemotherapy and Pharmacology	42278	12	NA	University of Oxford	7	0	1	TRUE	1	1
2	2015	16616	1	1	Respirology	42217	8	NA	McGill University	1	0	1	FALSE	0	1
3	2016	21235	1	1	IEEE Transactions on Biomedical Engineering	42675	7	MOP-115184	Western University	1	1	1	TRUE	1	1
2	2015	13817	1	1	Journal of Ovarian Research	42217	15	OVA-94083	Western University	1	0	1	TRUE	1	1
2	2015	17004	1	1	Synapse	42007	11	NA	Toronto Western Hospital	1	0	0	TRUE	0	1
3	2016	21857	1	1	Journal of Behavior Therapy and Experimental Psychiatry	42522	8	FRN: 13666	University of Regina	1	1	0	TRUE	0	1
1	2014	8184	1	5	Trials	41671	14	MOP85066, MOP89790	The Ottawa Hospital	1	0	1	TRUE	1	1
2	2015	11594	1	1	Frontiers in Cellular and Infection Microbiology	42095	14	MT-11630	University of Manitoba	1	0	1	TRUE	1	1
1	2014	3211	1	1	Gait & Posture	41699	7	NA	University Health Network	1	0	0	TRUE	0	1
3	2016	20360	1	1	European Journal of Applied Physiology	42644	9	NA	University of Gavle	17	1	1	TRUE	1	1
4	2017	27826	1	1	BMC Pregnancy and Childbirth	42736	7	NA	University of Alberta	1	1	1	TRUE	1	1
3	2016	22475	1	1	Journal of Intellectual Disability Research	42370	6	103973	University of Ottawa	1	1	0	TRUE	0	1
4	2017	27709	1	1	BMC Geriatrics	42736	15	TTF 128261	McMaster University	1	1	1	TRUE	1	1
4	2017	28009	1	1	The Bone & Joint Journal	42736	1	NA	University of Toronto	1	1	0	TRUE	0	1
2	2015	16591	1	2	Research in Autism Spectrum Disorders	42248	16	234288	University of Toronto	1	0	0	TRUE	0	1
2	2015	16592	1	1	Research in Autism Spectrum Disorders	42278	14	NA	University of Toronto	1	0	0	TRUE	0	1
4	2017	27888	1	1	BMJ Open	42736	13	132750	Université de Montréal	1	1	1	TRUE	1	1
4	2017	27910	1	1	BMJ Open	42917	10	GSD-134926	University of British Columbia	1	1	1	TRUE	1	1
4	2017	27918	1	1	BMJ Open	43070	10	NA	University of Alberta	1	1	1	TRUE	1	1
2	2015	11277	1	1	Epidemiology & Infection	42005	9	NA	University of Toronto	1	0	0	FALSE	1	1
2	2015	11279	1	1	Epidemiology & Infection	41791	9	NA	York University	1	0	1	TRUE	1	1
4	2017	31371	1	1	Journal of Behavior Therapy and Experimental Psychiatry	42767	11	293379	University of Regina	1	1	0	TRUE	0	1
2	2015	9907	1	1	Brain Imaging and Behavior	42156	8	NA	Vanderbilt University	1	0	1	TRUE	1	1
2	2015	11494	1	2	Expert Opinion on Drug Safety	42217	14	NA	University Health Network	1	0	0	FALSE	1	1
4	2017	31426	1	1	Journal of Biological Inorganic Chemistry	43070	12	MOP 179171	University of Ottawa	1	1	0	TRUE	0	1
1	2014	1792	1	1	Caries Research	41671	11	NA	Mcgill University	1	0	0	TRUE	0	1
1	2014	5533	1	1	Lupus	41640	11	MOP-42391, MOP-67101	McGill University	1	0	0	TRUE	0	1
1	2014	5534	1	1	Lupus	41671	7	NA	Mcgill University	1	0	0	FALSE	1	1
2	2015	11412	1	1	European Journal of Public Health	42005	6	MOP-123267	University of Toronto	1	0	1	TRUE	1	1
2	2015	13116	1	1	The Journal of Clinical Pharmacology	42095	8	NA	McGill University	1	0	0	TRUE	0	1
4	2017	27843	1	1	BMC Public Health	42856	9	115016	King's College London	7	1	1	TRUE	1	1
2	2015	11238	1	1	Environmental Chemistry	42005	10	NA	University of Delaware	14	0	0	FALSE	1	1
3	2016	18704	1	1	BMC Public Health	42614	8	MOP-79275; CIHR Doctoral Research Award	McGill University	1	1	1	TRUE	1	1
4	2017	26496	1	2	Acta Diabetologica	42917	10	NA	University of Alberta	1	1	0	TRUE	0	1
4	2017	28173	1	1	Calcified Tissue International	42736	8	217532 - grant for parent study	Wilfred Laurier University	1	1	0	TRUE	0	1
4	2017	35725	1	1	Spine		14	NA	Hôpital Sainte-Justine	1	1	0	TRUE	0	1
3	2016	20979	1	2	Globalization and Health	42430	15	ROH-115212, MOP-102669	University of British Columbia	1	1	1	TRUE	1	1
2	2015	8771	1	1	American Journal of Reproductive Immunology	42036	11	#HET85518, HOP-81735, MOP-115020	McMaster University	1	0	0	TRUE	0	1
1	2014	5653	1	1	Metabolism	41699	10	NA	Université Laval	1	0	0	TRUE	0	1
2	2015	13728	1	1	Journal of Neuroscience Research	42156	6	NA	Université Laval	1	0	0	TRUE	0	1
4	2017	35776	1	1	Stress	42979	28	MOP#114885	McGill University	1	1	1	TRUE	1	1
4	2017	29301	1	1	Developmental Psychobiology	43070	7	MOP42536, TMH‐103145	University of Louvain	4	1	0	TRUE	0	1
1	2014	5093	1	1	Journal of Physical Chemistry	41852	7	NA	University of Saskatchewan	1	0	1	TRUE	1	1
4	2017	28441	1	1	Cancer Causes & Control	42767	10	NA, New Investigator Award	Universite de Montreal	1	1	0	TRUE	0	1
2	2015	13574	1	1	Journal of Neural Transmission	42156	6	NA	University of Toronto	1	0	0	TRUE	0	1
2	2015	16869	1	1	Social Psychiatry and Psychiatric Epidemiology	42125	14	NA	Deakin University	2	0	0	TRUE	0	1
1	2014	422	1	1	American Journal of Tropical Medicine and Hygiene	41730	4	MOP244701; MOP-13721	University of Alberta	1	0	1	TRUE	1	1
2	2015	10009	1	1	Calcified Tissue International	42309	11	NA	Lunenfeld-Tanenbaum Research Institute	1	0	0	TRUE	0	1
3	2016	18574	1	1	BMC Infectious Diseases	42552	14	201503	University of British Columbia	1	1	1	TRUE	1	1
3	2016	21550	1	1	International Journal of Psychophysiology	42614	13	MOP106619	Baycrest Centre	1	1	0	FALSE	1	1
3	2016	18665	1	1	BMC Pregnancy and Childbirth	42614	10	APR-126338	University of Britih Columbia	1	1	1	TRUE	1	1
1	2014	7805	1	1	Scientific Reports	41974	6	IAP-102225, MOP-97825, TAD-117948	University of British Columbia	1	0	1	TRUE	1	1
3	2016	25355	1	1	Psychiatry Research	42430	7	492855	University of Toronto	1	1	0	TRUE	0	1
3	2016	25351	1	1	Psychiatry Research	42522	7	CBG-101827, MOP-137103	University of British Columbia	1	1	0	TRUE	0	1
3	2016	23443	1	1	Medical Physics	42430	12	MOP 133673	Carleton University	1	1	1	TRUE	1	1
3	2016	23447	1	1	Medical Physics	42583	11	NHG-91363	Harvard University	14	1	1	TRUE	1	1
3	2016	18062	1	1	Archives of Physical Medicine and Rehabilitation	42401	7	CGW-126580	University of Toronto	1	1	1	TRUE	1	1
2	2015	13766	1	1	The journal of nutrition, health & aging	42278	8	88225-1	McGill University	1	0	1	TRUE	1	1
4	2017	28746	1	1	Child Abuse and Neglect	42736	11	NA	Public Health Agency of Canada	1	1	1	TRUE	1	1
4	2017	28744	1	2	Child Abuse & Neglect	42826	10	NA	University of British Columbia	1	1	1	TRUE	1	1
1	2014	1638	1	1	The Canadian Journal of Psychiatry	41974	10	NA	University of British Columbia	1	0	1	TRUE	1	1
1	2014	1639	1	1	The Canadian Journal of Psychiatry	41913	5	SEC—117128	St. Michael's Hospital	1	0	1	TRUE	1	1
4	2017	32103	1	1	Journal of NeuroEngineering and Rehabilitation	42856	9	MOP 106662	University of Calgary	1	1	1	TRUE	1	1
2	2015	9060	1	2	Archives of Physical Medicine and Rehabilitation	42005	11	NA	University of Toronto	1	0	1	TRUE	1	1
2	2015	11927	1	1	Health Expectations	42339	14	FRN#84492	University of Toronto	1	0	1	TRUE	1	1
3	2016	18251	1	1	Biochemistry	42430	16	NA	University of Waterloo	1	1	0	TRUE	0	1
1	2014	8134	1	2	Translational Research	41671	20	NA	Dalhousie University	1	0	0	TRUE	0	1
3	2016	19059	1	1	The Canadian Journal of Psychiatry	42491	8	FRN-84537	McGill University	1	1	1	TRUE	1	1
3	2016	19058	1	1	The Canadian Journal of Psychiatry	42370	9	82694	University de Sherbrroke	1	1	1	TRUE	1	1
4	2017	30845	1	1	International Journal of Drug Policy	42795	5	CBR-127101	University of Toronto	1	1	0	TRUE	0	1
4	2017	27083	1	1	Annals of Biomedical Engineering	42736	15	NA	University of Alberta	1	1	1	FALSE	0	1
4	2017	32709	1	1	Journal of the Electrochemical Society	42736	8	NA	University of Toronto	1	1	0	TRUE	0	1
3	2016	25517	1	1	Respiratory Medicine	42461	9	NA	Universite de Montreal	1	1	1	TRUE	1	1
4	2017	36091	1	1	Virology	43040	8	MOP-74445, MOP-82924	INRS	1	1	1	TRUE	1	1
2	2015	14252	1	1	Journal of Vision	42095	15	#MOP 123349	McGill University	1	0	1	TRUE	1	1
4	2017	28907	1	2	The Clinical Journal of Pain	42917	7	MSH-55041, 79522	Queen's University	1	1	0	TRUE	0	1
3	2016	25433	1	1	Public Health Nutrition	42644	8	MOP53188, MOP 82802, MCT-98030	Ottawa Hospital Research Institute	1	1	1	TRUE	1	1
1	2014	3118	1	1	Frontiers in Human Neuroscience	41760	9	NA	Baycrest Health Sciences	1	0	1	TRUE	1	1
2	2015	13322	1	1	The Journal of Hospital Infection	42064	5	ROH-115212	National Institute for Occupational Health	18	0	1	TRUE	1	1
3	2016	18613	1	1	BMC Medical Research Methodology	42491	7	92252	Athabasca University	1	1	1	TRUE	1	1
2	2015	11904	1	1	Health and Quality of Life Outcomes	42248	7	NA	Laurentian University	1	0	1	TRUE	1	1
3	2016	21958	1	1	Journal of Biomechanics	42401	6	GMT-94006	University of British Columbia	1	1	0	FALSE	1	1
2	2015	17259	1	2	Viruses	42186	16	NA	McGill University	1	0	1	TRUE	1	1
1	2014	793	1	1	Biochemistry	41791	9	FRN 10237	Western Univesity	1	0	0	TRUE	0	1
1	2014	4493	1	1	Journal of General Virology	41913	13	229733	Université Laval	1	0	1	TRUE	1	1
4	2017	27364	1	1	Behavioural Brain Research	42795	9	Research New Investigator Program	Department of Psychology, University of British Columbia, Djavad Mowafaghian Centre for Brain Health	1	1	0	TRUE	0	1
4	2017	29840	1	2	Expert Review of Proteomics	42736	62	NA	University of Regina	1	1	0	TRUE	0	1
2	2015	14474	1	1	Medical Physics	42005	13	MOP 119447, MOP 89844	Western University	1	0	0	TRUE	0	1
1	2014	1934	1	2	Cerebrovascular Diseases	41974	7	NA	University of Ottawa	1	0	1	TRUE	1	1
3	2016	22341	1	1	Journal of General Virology	42461	12	NA	Philipps-Universität Marburg	9	1	1	TRUE	1	1
4	2017	35006	1	1	Psychiatry Research: Neuroimaging	42826	6	NA	Northwestern University	14	1	1	TRUE	1	1
3	2016	25866	1	2	Seminars in Nephrology	42370	7	IPR 139081, MOP 142296	University of Toronto	1	1	0	TRUE	0	1
4	2017	32070	1	1	Journal of Molecular Endocrinology	42948	15	CCI-132570	Zhejiang University	5	1	1	TRUE	1	1
4	2017	34675	1	1	Journal of Molecular Endocrinology	42795	16	MOP-13271, MOP-4725	University of Utah	14	1	1	TRUE	1	1
2	2015	11615	1	1	Frontiers in Human Neuroscience	42217	13	NA	Xidian University	5	0	1	TRUE	1	1
1	2014	2494	1	1	Developmental Medicine & Child Neurology	41730	9	NA	BC Children's Hospital	1	0	0	FALSE	1	1
1	2014	2438	1	1	Cytotherapy	41671	12	MOP-15017	McGill University	1	0	0	TRUE	0	1
1	2014	2434	1	1	Cytotherapy	41671	12	MOP-15017	McGill University	1	0	1	TRUE	1	1
1	2014	2090	1	1	Clinical & Experimental Immunology	41791	18	MOP 130465; MOP 64176	Western Univesity	1	0	1	TRUE	1	1
4	2017	27463	1	2	Biochimica et Biophysica Acta (BBA) - Proteins and Proteomics	43040	10	NA	University of British Columbia	1	1	0	TRUE	0	1
4	2017	33011	1	2	Mechanisms of Ageing and Development	42736	11	MOP 15385, CIHR114975	University of Alberta	1	1	1	TRUE	1	1
2	2015	12742	1	1	Journal of Bacteriology	42095	11	435631	University of Copenhagen	6	0	1	TRUE	1	1
1	2014	355	1	1	American Journal of Physiology - Regulatory, Integrative, and Comparative Physiology	41699	11	NA	University of Calgary	1	0	1	TRUE	1	1
3	2016	22682	1	1	Journal of Neurophysiology	42370	16	6027, 49510	University of Ottawa	1	1	1	TRUE	1	1
3	2016	19663	1	1	Clinical Neurophysiology	42401	8	195501, 97750	University of British Columbia	1	1	1	TRUE	1	1
2	2015	8958	1	2	Anti-Cancer Agents in Medicinal Chemistry	42248	15	NA	Wayne State University	14	0	1	TRUE	1	1
3	2016	18328	1	2	Biogerontology	42401	17	MOP-142285	McGill University	1	1	0	TRUE	0	1
4	2017	29720	1	1	European Journal of Neuroscience	42856	9	NA	University of Toronto	1	1	0	FALSE	1	1
4	2017	29715	1	2	European Journal of Neuroscience	42736	14	210296	Emory University	14	1	1	TRUE	1	1
2	2015	15720	1	1	Pharmacogenomics	42186	11	NA	University of British Columbia	1	0	0	TRUE	0	1
2	2015	13623	1	1	Journal of Neurophysiology	42186	8	NA	University of Alberta	1	0	1	TRUE	1	1
3	2016	24258	1	1	Nicotine and Tobacco Research	42491	3	MOP 111209	Australian National University	2	1	1	TRUE	1	1
4	2017	34054	1	1	Nutrition, Metabolism and Cardiovascular Diseases	42856	8	115183, 86562	Mount Sinai Hospital, Toronto, Ontario, Canada; University of Toronto, Toronto, Ontario, Canada	1	1	0	TRUE	0	1
1	2014	8209	1	2	Vaccine	41699	8	NA	University of Victoria	1	0	1	TRUE	1	1
2	2015	15266	1	1	Neuroscience	42005	28	NA	Colorado State University	14	0	1	TRUE	1	1
2	2015	11546	1	1	FEBS Letters	42186	7	MOP-84239	Université de Montréal	1	0	0	FALSE	1	1
4	2017	28942	1	1	Clinical Neurophysiology	42795	9	MOP-230809	University of Calgary; Foothills Medical Centre	1	1	0	TRUE	0	1
4	2017	28948	1	1	Clinical Neurophysiology	42887	10	NA	Western University	1	1	1	TRUE	1	1
1	2014	6693	1	1	The Pediatric Infectious Disease Journal	41671	4	NA	Sick Kids	1	0	0	TRUE	0	1
4	2017	32749	1	1	The Journal of Thoracic and Cardiovascular Surgery	42826	11	142483	St. Michael's Hospital	1	1	1	TRUE	1	1
2	2015	8688	1	1	American Journal of Physiology - Cell Physiology	42095	13	MOP-62811	Dalhousie University	1	0	1	TRUE	1	1
4	2017	26863	1	5	American Journal of Physiology-Cell Physiology	42856	3	77643	McGill University	1	1	1	TRUE	1	1
4	2017	29796	1	1	Experimental Gerontology	42826	7	NA	University of Kentucky	14	1	1	TRUE	1	1
4	2017	30347	1	1	Glycobiology	42736	12	MFE-140949	University of Saskatchewan	1	1	1	TRUE	1	1
2	2015	15811	1	1	Placenta	42095	9	MOP 130550	University of Manchester	7	0	0	TRUE	0	1
1	2014	4431	1	1	Journal of Endocrinology	41640	12	MOP-74712	University of Toronto	1	0	1	TRUE	1	1
4	2017	34799	1	1	PLoS One	42795	17	LRI7765289	Western University	1	1	1	TRUE	1	1
4	2017	34818	1	1	Plos One	42887	21	MOP142458	Concordia University	1	1	1	TRUE	1	1
4	2017	34770	1	1	Plos One	43070	19	NA	Université de Montréal	1	1	1	TRUE	1	1
3	2016	17494	1	1	Aging and Disease	42370	10	NA	Vanderbilt University	14	1	1	TRUE	1	1
2	2015	15819	1	1	Plastic and Reconstructive Surgery	42339	13	NA	McMaster University	1	0	0	FALSE	1	1
4	2017	26886	1	1	American Journal of Physiology - Heart and Circulatory Physiology	42856	16	MOP126042	University of Virginia	14	1	1	TRUE	1	1
4	2017	26887	1	1	American Journal of Physiology-Heart and Circulatory Physiology	42856	999	MOP130403	Hospital for Sick Children	1	1	1	TRUE	1	1
1	2014	2920	1	2	Experimental Cell Research	41821	7	NA	University of British Columbia	1	0	0	TRUE	0	1
1	2014	4825	1	1	Journal of NeuroPhysiology	41791	12	MOP-74634	York University	1	0	1	TRUE	1	1
1	2014	4810	1	1	Journal of NeuroPhysiology	41883	11	NA	Université de Montréal	1	0	1	TRUE	1	1
3	2016	23563	1	1	Molecular and Cellular Neuroscience	42430	12	NA	University of Manitoba	1	1	1	TRUE	1	1
2	2015	9561	1	1	BMC Cancer	42095	9	NA	British Columbia Cancer Agency	1	0	1	TRUE	1	1
4	2017	30972	1	2	International Journal of Nursing Studies	42917	12	11498	University of Calgary	1	1	0	TRUE	0	1
2	2015	10260	1	2	The Cancer Journal	42217	10	NA	University of Toronto	1	0	0	FALSE	1	1
2	2015	15718	1	1	Pharmacogenetics and Genomics	42339	11	MOP-42392	Universitaire de Québec	1	0	0	TRUE	0	1
4	2017	34490	1	1	Physical Therapy	42856	8	MOP-126107	University of Alberta	1	1	1	TRUE	1	1
3	2016	24952	1	1	Plos One	42644	24	FDN143219	University of Toronto	1	1	1	TRUE	1	1
3	2016	24978	1	1	Plos One	42583	31	111061	McMaster University	1	1	1	TRUE	1	1
3	2016	25124	1	2	Plos One	42583	16	NA	Queen's Univesity	1	1	1	TRUE	1	1
3	2016	24866	1	1	PLOS ONE	42370	13	93640	University of Manitoba	1	1	1	TRUE	1	1
3	2016	25120	1	1	Plos One	42644	21	37857, 102467	University of Toronto	1	1	1	TRUE	1	1
3	2016	24892	1	2	PLOS ONE	42401	13	HIB 131558	McGill University	1	1	1	TRUE	1	1
3	2016	25040	1	1	PLOS ONE	42430	14	GIR-112691	University of Montreal	1	1	1	TRUE	1	1
3	2016	25044	1	1	PLOS ONE	42401	12	MOP-125883	McMaster	1	1	1	TRUE	1	1
3	2016	25079	1	1	Plos One	42705	8	NA	UCLA	14	1	1	TRUE	1	1
2	2015	11939	1	2	Health Policy and Planning	42064	14	NA	Université de Montréal	1	0	1	TRUE	1	1
1	2014	2188	1	1	Clinical Neurophysiology	41730	8	NA	University of Toronto	1	0	0	TRUE	0	1
3	2016	25489	1	1	Reproduction	42705	10	143317	University of British Columbia	1	1	1	TRUE	1	1
4	2017	32421	1	1	Journal of Pharmacology and Experimental Therapeutics	43040	15	NA	Dalhousie University	1	1	1	TRUE	1	1
3	2016	22096	1	1	Journal of Clinical Child & Adolescent Psychology	42370	14	NA	Université de Quebec a Montreal	1	1	1	TRUE	1	1
4	2017	27237	1	1	ADC Fetal & Neonatal Edition	42736	3	299111	University of Alberta	1	1	0	TRUE	0	1
2	2015	8829	1	1	Analytical and Bioanalytical Chemistry	42309	7	NA	BC Cancer Research Centre	1	0	0	TRUE	0	1
3	2016	22045	1	1	Journal of Cellular Physiology	42370	9	NA	University of British Columbia	1	1	0	TRUE	0	1
3	2016	22044	1	1	Journal of Cellular Physiology	42675	12	MOP-142336	Université de Sherbrooke	1	1	1	TRUE	1	1
1	2014	1013	1	1	BJOG	41852	7	MOP 86537	University of Ottawa	1	0	0	FALSE	1	1
2	2015	12488	1	1	IOVS	42156	11	MOP 106663	Sick Kids	1	0	1	TRUE	1	1
2	2015	12474	1	2	IOVS	42156	15	MOP 106663	Sick Kids	1	0	1	TRUE	1	1
4	2017	30666	1	1	Immunology	42856	NA	MOP‐93747;MOP‐102494	Research Institute of the McGill University Health Centre	1	1	1	TRUE	1	1
2	2015	8661	1	1	American Journal of Obstetrics & Gynecology	42217	9	NA	McGill University	1	0	0	TRUE	0	1
3	2016	22003	1	1	Journal of Cancer Survivorship	42583	6	NA	McMaster University	1	1	0	TRUE	0	1
3	2016	18368	1	1	Biology of Reproduction	42552	14	MOP-37775, FDN-143262	Lunenfeld-Tanenbaum Research Institute	1	1	1	TRUE	1	1
4	2017	32592	1	1	The Journal of Steroid Biochemistry and Molecular Biology	42979	10	MOP97917, MOP89851	Université Laval	1	1	0	TRUE	0	1
2	2015	13533	1	1	Journal of Molecular Biology	42036	13	MOP82915	University of Victoria	1	0	1	TRUE	1	1
2	2015	13055	1	1	Journal of Clinical Child & Adolescent Psychology	41730	15	NA	Hamilton Health Sciences	1	0	0	TRUE	0	1
4	2017	32089	1	2	Journal of Neurochemistry	42826	13	MOP 93651; MOP 136930; MOP 126000; MOP 89919; Unnamed Scholarship	Robarts Research Institute, Schulich School of Medicine & Dentistry, University of Western Ontario	1	1	1	TRUE	1	1
1	2014	5737	1	1	Molecular and Cellular Endocrinology	41640	9	NA	Not	1	0	1	TRUE	1	1
2	2015	11096	1	1	Drug and Alcohol Dependence	42309	5	FMN-139148	University of British Columbia	1	0	1	TRUE	1	1
4	2017	28887	1	1	Clinical Immunology	42767	4	NA	University of British Columbia	1	1	0	TRUE	0	1
2	2015	8701	1	1	American Journal of Physiology-Gastrointestinal and Liver Physiology	42036	11	MOP-86514	Jewish General Hospital	1	0	1	TRUE	1	1
2	2015	8700	1	1	American Journal of Physiology - Gastrointestinal and Liver Physiology	42186	13	NA	University of Calgary	1	0	0	FALSE	1	1
1	2014	335	1	1	American Journal of Physiology - Heart and Circulatory Physiology	41791	6	102166	University of Toronto	1	0	1	TRUE	1	1
3	2016	22329	1	1	Journal of Functional Foods	42705	7	NA	University of Alberta	1	1	1	TRUE	1	1
1	2014	2856	1	1	European Journal of Neuroscience	41974	11	NA	University of British Columbia	1	0	0	TRUE	0	1
3	2016	17755	1	1	American Journal of Physiology - Heart and Circulatory Physiology	42552	11	NA	St. Michael's Hospital	1	1	1	TRUE	1	1
1	2014	4734	1	1	Journal of Molecular Biology	41760	11	NA	Genentech	14	0	0	TRUE	0	1
1	2014	683	1	2	Atherosclerosis	41640	8	NA	University Health Network	1	0	0	TRUE	0	1
3	2016	21737	1	1	Journal of Affective Disorders	42430	7	MOP-114970	University of Calgary	1	1	0	TRUE	0	1
2	2015	9372	1	1	Biology of Reproduction	42217	10	NA	McGill University	1	0	1	TRUE	1	1
4	2017	31088	1	1	Journal of Acquired Immune Deficiency Syndromes	42826	8	TCO-125272	McGill University	1	1	1	TRUE	1	1
1	2014	5305	1	1	Journal of the American Medical Informatics Association	41760	8	NA	McGill University	1	0	1	TRUE	1	1
1	2014	3039	1	1	Fertility and Sterility	41640	8	NA	Cornell University	14	0	1	TRUE	1	1
1	2014	5808	1	1	Molecular Human Reproduction	41821	7	NA	Queen's University	1	0	1	TRUE	1	1
2	2015	14517	1	1	Metallomics	42095	12	NA	University of Toronto	1	0	1	TRUE	1	1
2	2015	16100	1	1	Plos One	42186	10	NA	Sick Kids	1	0	1	TRUE	1	1
2	2015	16217	1	1	Plos One	42217	12	MOP 123267	St. Michael's Hospital	1	0	1	TRUE	1	1
2	2015	15973	1	1	Plos One	42064	17	MOP-133479	McGill University	1	0	1	TRUE	1	1
4	2017	28873	1	1	Clinical Epigenetics	42917	9	NA	University of British Columbia	1	1	1	TRUE	1	1
2	2015	12654	1	1	Journal of Alzheimer's Disease	42036	11	NA	Charité	9	0	1	TRUE	1	1
2	2015	12664	1	1	Journal of Alzheimer's Disease	42278	21	NA	Konkuk University School of Medicine	19	0	1	TRUE	1	1
4	2017	34041	1	1	Nutrients	42948	11	NA	University of Alberta	1	1	1	TRUE	1	1
3	2016	25532	1	1	Resuscitation	42430	6	NA	St. Michael's Hospital	1	1	1	TRUE	1	1
4	2017	31258	1	1	Journal of Alzheimer's Disease	42856	11	NA	The University of Texas Health Science Center at Houston	14	1	1	TRUE	1	1
2	2015	8602	1	1	The American Journal of Geriatric Psychiatry	42278	9	OTG-88591	University Health Network	1	0	0	TRUE	0	1
4	2017	34956	1	1	Progress in Neuro-Psychopharmacology and Biological Psychiatry	42826	6	133384	Université Laval	1	1	0	TRUE	0	1
4	2017	32381	1	1	The Journal of Pediatrics	42948	8	70334	University of Toronto	1	1	0	FALSE	1	1
1	2014	1919	1	1	Cellular Signalling	41883	12	MOP36399; MOP89754; MOP12859	Sick Kids	1	0	0	TRUE	0	1
4	2017	30190	1	1	Fuel	43070	10	NA	Taiyuan University of Technology	5	1	0	TRUE	0	1
2	2015	17114	1	1	Toxicology and Applied Pharmacology	42095	9	MOP-57903	University of Toronto	1	0	1	TRUE	1	1
3	2016	24163	1	1	Neuropsychologia	42370	9	MOP-97741 and MOP-136972	Queen's Univesity	1	1	0	FALSE	1	1
4	2017	34060	1	1	Obesity	42736	10	MOP-64182	Université Laval	1	1	0	FALSE	1	1
2	2015	12718	1	1	Journal of Applied Physiology	42095	10	NA	University of Alberta	1	0	1	TRUE	1	1
1	2014	2309	1	1	Current Alzheimer Research	41730	11	RNS-117795, MOP-119343	Dalhousie University	1	0	1	TRUE	1	1
3	2016	21715	1	1	Journal of Abnormal Child Psychology	42675	12	NA	University of Toronto	1	1	1	TRUE	1	1
2	2015	10430	1	1	Cellular Signalling	42064	10	MOP-13270, MOP-42546, and MOP-119514	University of Toronto	1	0	0	FALSE	1	1
1	2014	6971	1	2	Plos One	41913	14	NA	Simon Fraser University	1	0	1	TRUE	1	1
1	2014	7182	1	1	Plos One	41791	8	NA	Simon Fraser University	1	0	1	TRUE	1	1
1	2014	7091	1	1	Plos One	41671	9	OPC-6701, MOP77748	University of Saskatchewan	1	0	1	TRUE	1	1
1	2014	6945	1	1	Plos One	41671	15	NA	Université Laval	1	0	1	TRUE	1	1
1	2014	7326	1	1	Plos One	41944	14	MOP-15270	Sick Kids	1	0	1	TRUE	1	1
1	2014	7062	1	1	Plos One	41730	10	CIHR-VIH-105439	Université de Montréal	1	0	1	TRUE	1	1
1	2014	7080	1	1	Plos One	41852	13	MOP-64427	University of British Columbia	1	0	1	TRUE	1	1
1	2014	7289	1	1	Plos One	41852	11	MOP-106544; MOP-89821	Mcgill University	1	0	1	TRUE	1	1
1	2014	7146	1	1	Plos One	41699	10	MOP-64182	Université Laval	1	0	1	TRUE	1	1
1	2014	6964	1	1	Plos One	41760	14	30811120436	Hunan Normal University	5	0	1	TRUE	1	1
1	2014	7165	1	1	Plos One	41730	9	NA	McGill University	1	0	1	TRUE	1	1
1	2014	1367	1	1	Bone	41671	12	MOP-119403	Mcgill University	1	0	0	TRUE	0	1
4	2017	35739	1	1	Statistical Methods in Medical Research	42887	25	MOP 86508	ICES	1	1	1	TRUE	1	1
1	2014	5148	1	1	Journal of Proteomics	41883	17	MOP-4124	Dalhousie University	1	0	0	TRUE	0	1
4	2017	35203	1	1	RNA	43009	13	NA	Université de Sherbrooke	1	1	1	TRUE	1	1
4	2017	29705	1	1	European Journal of Immunology	42736	11	MOP-122105; New Investigator	University of Montreal	1	1	0	FALSE	1	1
1	2014	2085	1	1	Clinical & Experimental Allergy	41730	12	NA	Mcmaster University	1	0	0	TRUE	0	1
1	2014	816	1	1	Biochimica et Biophysica Acta (BBA) - Gene Regulatory Mechanisms	41944	10	NA	Mcgill University	1	0	0	TRUE	0	1
2	2015	8721	1	1	American Journal of Physiology - Lung Cellular and Molecular Physiology	42156	12	NA	University of Manitoba	1	0	1	TRUE	1	1
3	2016	21759	1	1	Journal of Alzheimer's Disease	42430	13	NA	University of California, San Diego	14	1	0	FALSE	1	1
3	2016	21757	1	1	Journal of Alzheimer's Disease	42401	15	106634	Université de Sherbrooke	1	1	0	TRUE	0	1
3	2016	24347	1	1	Obesity	42401	7	MOP-239094; MOP-136936	The Ottawa Hospital Wight Management Clinic	1	1	1	TRUE	1	1
1	2014	3287	1	1	Genetics	41699	17	NA	University of Saskatchewan	1	0	1	TRUE	1	1
1	2014	6291	1	1	Neuropharmacology	41730	19	NA	Centre de recherche du CHU de Québec	1	0	0	TRUE	0	1
1	2014	5845	1	1	Molecular Pain	41640	15	MOP-124807	University of Toronto	1	0	1	TRUE	1	1
1	2014	3967	1	1	Journal of Alzheimer's Disease	41852	15	MOP-74634	York University	1	0	0	FALSE	1	1
1	2014	560	1	1	Applied and Environmental Microbiology	41730	9	SFW-66537	BC Centre for Disease Control	1	0	1	TRUE	1	1
1	2014	7653	1	1	Radiotherapy and Oncology	41671	6	NA	Western Univesity	1	0	1	TRUE	1	1
2	2015	11142	1	1	Electrochimica Acta	42339	10	NA	University of Toronto	1	0	0	TRUE	0	1
2	2015	15558	1	1	Osteoporosis International	42005	11	AMG-100487, TIR-103945	Simon Fraser University	1	0	0	TRUE	0	1
2	2015	15551	1	2	Osteoporosis International	42125	19	133413, 84253	Memorial University of Newfoundland	1	0	0	TRUE	0	1
3	2016	26131	1	1	Thrombosis and Haemostasis	42644	7	NA	McGill	1	1	1	TRUE	1	1
4	2017	34586	1	1	Plos Neglected Tropical Diseases	42917	20	MOP38111, MOP-56974	McGill University	1	1	1	TRUE	1	1
4	2017	31953	1	1	Journal of Leukocyte Biology	42917	12	NA	Queen's University	1	1	1	TRUE	1	1
1	2014	3462	1	1	Human Genetics	41671	11	119556	University of Toronto	1	0	0	TRUE	0	1
3	2016	22551	1	1	Journal of Medical Internet Research	42644	18	NA	Université Laval	1	1	1	TRUE	1	1
3	2016	22547	1	1	Journal of Medical Internet Research	42705	15	89859, 217090, 204847	McGill University	1	1	1	TRUE	1	1
1	2014	5856	1	1	Molecular Pharmacology	41852	11	NA	University of Glasgow	20	0	0	FALSE	1	1
2	2015	9593	1	1	BMC Genomics	42217	14	MOP-57903	Ontario Institute for Cancer Research	1	0	1	TRUE	1	1
4	2017	31930	1	1	Journal of Innate Immunity	42675	15	MOP-10966	Department of Microbiology and Immunology, Dalhousie University	1	1	1	TRUE	1	1
3	2016	21155	1	1	Human Genetics	42461	16	MOP-86727	University of Queensland	2	1	1	TRUE	1	1
1	2014	4806	1	1	Journal of Neuropathology & Experimental Neurology	41944	17	NA	Foothills Medical Centre	1	0	1	TRUE	1	1
3	2016	26161	1	1	Toxicological Sciences	42491	12	MOP 111001	Western University	1	1	1	TRUE	1	1
4	2017	35061	1	1	Psychosomatic Medicine	42856	9	NA	Montreal Behavioural Medicine Centre	1	1	1	FALSE	0	1
2	2015	8974	1	1	Antimicrobial Agents and Chemotherapy	42095	8	NA	McGill University	1	0	1	TRUE	1	1
2	2015	15549	1	1	Osteoarthritis and Cartilage	42156	9	MOP86574	Daegu Fatima Hospital	19	0	1	TRUE	1	1
2	2015	15545	1	1	Osteoarthritis and Cartilage	42217	6	NA	University of Ottawa	1	0	0	FALSE	1	1
1	2014	1093	1	1	BMC Genomics	41791	17	NA	Simon Fraser University	1	0	1	TRUE	1	1
4	2017	33282	1	1	Molecular Medicine	42795	10	MOP-13721, MOP-136813, MOP-115160	University Health Network	1	1	1	TRUE	1	1
4	2017	27295	1	2	Arthritis Care Research	42767	9	NA	University of Calgary	1	1	0	FALSE	1	1
3	2016	18230	1	1	Biochemical Journal	42461	10	MOP 97917	Université Laval	1	1	0	TRUE	0	1
2	2015	13436	1	2	Journal of Leukocyte Biology	42186	16	NA	University of Calgary	1	0	1	TRUE	1	1
3	2016	21057	1	1	Health Psychology	42430	17	97872	Northwestern University	14	1	1	TRUE	1	1
3	2016	21923	1	1	Journal of Biological Chemistry	42522	12	MOP-97929	University of Toronto	1	1	1	TRUE	1	1
3	2016	21920	1	1	Journal of Biological Chemistry	42370	16	MOP-123438, MOP-133470	Université de Montréal	1	1	1	TRUE	1	1
3	2016	21912	1	1	Journal of Biological Chemistry	42370	18	NA	McGill University	1	1	1	TRUE	1	1
3	2016	21910	1	1	Journal of Biological Chemistry	42461	14	MOP 62877	University of Guelph	1	1	1	TRUE	1	1
4	2017	33857	1	1	Neuropharmacology	42856	10	MOP-82692	Centre Hospitalier Universitaire de Québec	1	1	0	TRUE	0	1
4	2017	33847	1	1	Neuropharmacology	42736	11	NA	Carleton University	1	1	0	TRUE	0	1
1	2014	6494	1	1	Obesity	41852	9	NA	Université de Sherbrooke	1	0	0	FALSE	1	1
3	2016	20709	1	1	Frontiers in Aging Neuroscience	42675	11	316802	University of Toronto	1	1	1	TRUE	1	1
2	2015	15404	1	1	Obstetrics and Gynecology	42095	8	MAH-115445	University of British Columbia	1	0	0	FALSE	1	1
1	2014	7947	1	1	Stem Cell Research	41760	11	MOP77749	McGill University	1	0	1	TRUE	1	1
2	2015	9266	1	1	Biochemical Pharmacology	42156	16	MOP-97988	University of Calgary	1	0	0	TRUE	0	1
1	2014	694	1	2	Autism Research	41974	20	284208	York University	1	0	1	TRUE	1	1
4	2017	33204	1	1	Molecular and Cellular Biology	42826	15	NA	Université de Montréal	1	1	1	TRUE	1	1
4	2017	26618	1	1	AIDS	42736	14	MOP-82849, MOP-114957; CTN #247	CHUM-Research Centre	1	1	1	TRUE	1	1
1	2014	2705	1	1	Endocrinology	41791	116	NA	University Health Network	1	0	1	TRUE	1	1
2	2015	14239	1	1	Journal of Virology	42278	3	HOP-111406	University of British Columbia	1	0	1	TRUE	1	1
2	2015	14218	1	1	Journal of Virology	42095	15	HBF-131553, RPA-132176	University of Manitoba	1	0	1	TRUE	1	1
2	2015	9231	1	2	Best Practice & Research Clinical Endocrinology & Metabolism	42339	15	NA	University of British Columbia	1	0	0	TRUE	0	1
2	2015	12845	1	1	Journal of Biological Chemistry	42278	17	MOP-102588	University of Toronto	1	0	1	TRUE	1	1
2	2015	12819	1	1	Journal of Biological Chemistry	42036	15	MOP 111093, MOP 82756	Western University	1	0	1	TRUE	1	1
2	2015	12806	1	1	Journal of Biological Chemistry	42309	16	MOP-37090	University of Saskatchewan	1	0	1	TRUE	1	1
2	2015	12775	1	1	Journal of Biological Chemistry	42125	10	MOP-130493	Sick Kids	1	0	1	TRUE	1	1
1	2014	4641	1	1	Journal of Leukocyte Biology	41791	9	NA	University of Manitoba	1	0	0	FALSE	1	1
1	2014	5412	1	1	Journal of Virology	41640	11	MOP-115066	University of Toronto	1	0	1	TRUE	1	1
1	2014	5396	1	1	Journal of Virology	41821	11	MOP-57669	Mcmaster University	1	0	1	TRUE	1	1
1	2014	1490	1	1	British Journal of Pharmacology	41730	12	MOP 84286	University of Alberta	1	0	1	TRUE	1	1
1	2014	483	1	2	Annals of Family Medicine	41913	10	#KRS-119799	Mcgill University	1	0	1	TRUE	1	1
2	2015	9264	1	1	Biochemical Journal	42005	11	NA	McGill University	1	0	0	TRUE	0	1
2	2015	9251	1	1	Biochemical Journal	42125	8	MOP-11480, BPF-112934	McMaster University	1	0	1	TRUE	1	1
3	2016	21809	1	1	Journal of Antimicrobial Chemotherapy	42401	7	NA	Sunnybrook Hospital	1	1	1	TRUE	1	1
2	2015	9979	1	2	BJP	42005	15	MOP-86691	University of Minnesota	14	0	1	TRUE	1	1
3	2016	19765	1	1	Cortex	42430	15	MOP-102567	University of British Columbia	1	1	1	TRUE	1	1
4	2017	34551	1	1	Plos Computational Biology	43009	21	493626-16	University of Toronto	1	1	1	TRUE	1	1
1	2014	3391	1	2	Health Psychology	41640	15	NA	Concordia University	1	0	1	TRUE	1	1
1	2014	4107	1	1	Journal of Biological Chemistry	41640	11	MOP-64352	UHN	1	0	1	TRUE	1	1
1	2014	4135	1	1	Journal of Biological Chemistry	41671	14	MOP-CP-243929	Université de Sherbrooke	1	0	1	TRUE	1	1
1	2014	4116	1	1	Journal of Biological Chemistry	41791	12	NA	National Institute of Advanced Industrial Science & Technology	12	0	1	TRUE	1	1
1	2014	4045	1	1	Journal of Biological Chemistry	41974	16	NA	UMC Zorgverzekering	16	0	1	TRUE	1	1
1	2014	4078	1	1	Journal of Biological Chemistry	41944	13	NA	Pfizer	14	0	1	TRUE	1	1
1	2014	4127	1	1	Journal of Biological Chemistry	41760	11	MOP-4124	Ohio State University	14	0	1	TRUE	1	1
1	2014	4099	1	1	Journal of Biological Chemistry	41852	17	MOP-115126	McGill University	1	0	1	TRUE	1	1
3	2016	22577	1	1	Journal of Molecular and Cellular Cardiology	42491	11	MOP102535	University of Toronto	1	1	0	FALSE	1	1
3	2016	22575	1	2	Journal of Molecular and Cellular Cardiology	42461	10	287720135060	University of Toronto	1	1	0	TRUE	0	1
2	2015	14705	1	1	Molecular Microbiology	42156	19	NA	NA	1	0	0	FALSE	1	1
1	2014	5697	1	1	Modern Pathology	41730	8	NA	Cork University Hospital	11	0	1	TRUE	1	1
1	2014	3073	1	2	Frontiers in Behavioral Neuroscience	41974	20	MOP-36429	McGill University	1	0	1	TRUE	1	1
1	2014	4800	1	1	Journal of Neuroinflammation	41699	17	NA	Université de Sherbrooke	1	0	1	TRUE	1	1
3	2016	18934	1	1	British Journal of Sports Medicine	42675	6	NA	University of Calgary	1	1	1	FALSE	0	1
1	2014	4346	1	1	Journal of Clinical Epidemiology	41760	8	MOP-67019	University of Manitoba	1	0	0	TRUE	0	1
2	2015	15031	1	1	Neurobiology of Aging	42217	8	MOP-102723	McMaster University	1	0	1	FALSE	0	1
2	2015	15035	1	1	Neurobiology of Aging	42005	11	NA	INRIA Sophia Antipolis	8	0	1	TRUE	1	1
1	2014	4804	1	1	Journal of Neurology, Neurosurgery and Psychiatry	41699	8	NA	Newcastle University	7	0	1	TRUE	1	1
2	2015	14638	1	1	Molecular Biology of the Cell	42036	15	MOP82829	University of Toronto	1	0	1	TRUE	1	1
2	2015	9962	1	2	BJC	42064	9	NA	National Cancer Institute	14	0	1	TRUE	1	1
1	2014	3066	1	1	Frontiers in Aging Neuroscience	41852	11	NA	Vanderbilt University	1	0	1	TRUE	1	1
4	2017	26455	1	1	ACS Chemical Biology	43009	12	FDN143301	Merrimack College	14	1	0	FALSE	1	1
2	2015	14490	1	1	Medicine & Science in Sports & Exercise	42156	6	NA	ICORD	1	0	0	FALSE	1	1
2	2015	14486	1	1	Medicine	42156	8	92630	Mount Sinai Hospital	1	0	1	TRUE	1	1
2	2015	11960	1	1	Health Psychology	42005	6	NA	McMaster University	1	0	0	TRUE	0	1
3	2016	23994	1	1	Neurobiology of Aging	42705	10	NA	University of California, San Francisco	14	1	0	TRUE	0	1
3	2016	23980	1	1	Neurobiology of Aging	42401	4	NA	University College of London	7	1	1	TRUE	1	1
4	2017	32023	1	1	Journal of Medical Internet Research	42917	NA	Health Research MD/PhD Studentship	Mount Sinai Hospital	1	1	1	TRUE	1	1
3	2016	17431	1	1	Acta Psychiatrica Scandinavica	42614	7	NA	University of Toronto	1	1	0	TRUE	0	1
3	2016	17430	1	1	Acta Psychiatrica Scandinavica	42644	9	120267	University of Toronto	1	1	0	TRUE	0	1
4	2017	27451	1	1	Biochimica et Biophysica Acta (BBA) - Molecular Cell Research	42795	10	MOP-130423	Tianjin Medical University	5	1	1	TRUE	1	1
3	2016	22419	1	1	Journal of Immunology	42491	12	NA	University of Newcastle	7	1	1	TRUE	1	1
4	2017	31875	1	1	Journal of Immunology	42795	10	MOP115115	University of Manitoba	1	1	1	TRUE	1	1
3	2016	18902	1	1	British Journal of Cancer	42705	8	NA	BC Cancer Research Centre	1	1	1	TRUE	1	1
2	2015	10338	1	1	Cell Death & Disease	42005	11	MOP 38160, MOP 130540	McGill University	1	0	1	TRUE	1	1
1	2014	708	1	1	Basic Research in Cardiology	41821	15	NA	Sick Kids	1	0	0	FALSE	1	1
3	2016	26006	1	1	Stem Cell Reports	42491	13	NA	University of Toronto	1	1	1	TRUE	1	1
4	2017	32118	1	1	Journal of Neuroinflammation	43070	16	MOP-133696, HIG-133050	Université Laval	1	1	1	TRUE	1	1
3	2016	19170	1	2	Cancer	42614	12	NA	University of British Columbia	1	1	0	FALSE	1	1
2	2015	13030	1	1	Journal of Cerebral Blood Flow & Metabolism	42064	6	MPI-199854	Sick Kids	1	0	1	TRUE	1	1
3	2016	23464	1	1	Medicine & Science in Sports & Exercise	42552	9	MOP-82893	Curtin University	2	1	0	FALSE	1	1
2	2015	10775	1	2	Cortex	42217	15	CMER-RNQ 10-11-008	BRAMS	1	0	1	TRUE	1	1
4	2017	35166	1	1	Resuscitation	43040	6	NA	University of Texas	14	1	1	TRUE	1	1
4	2017	28434	1	1	Cancer	42948	10	NA	Queen's University	1	1	1	TRUE	1	1
4	2017	31496	1	1	Journal of Cardiovascular Magnetic Resonance	42795	14	MOP130403	Sick Kids	1	1	1	TRUE	1	1
3	2016	17366	1	1	ACS Chemical Biology	42430	19	NA	University of Oxford	7	1	1	TRUE	1	1
4	2017	26758	1	5	American Journal of Epidemiology	42795	2	New Investicator Awards	University of British Columbia	1	1	1	TRUE	1	1
2	2015	11811	1	2	Genetics in Medicine	42217	11	MOP 97800, MOP 111238	University of Toronto	1	0	1	TRUE	1	1
4	2017	35337	1	1	Scientific Reports	42767	9	NA	University of Alberta	1	1	1	TRUE	1	1
4	2017	35459	1	1	Scientific Reports	42736	11	NA	McMaster University	1	1	1	TRUE	1	1
4	2017	35410	1	2	Scientific Reports	43070	14	MOP-114891, MOP-123295, MOP-97869	McGill University	1	1	1	TRUE	1	1
4	2017	28784	1	5	Scientific Reports	42826	3	NA	University of Alberta	1	1	0	FALSE	1	1
4	2017	35398	1	1	Scientific Reports	42917	12	NA	University of Manitoba	1	1	1	TRUE	1	1
4	2017	35289	1	1	Scientific Reports	42795	14	NA	Korea University	19	1	1	TRUE	1	1
4	2017	35366	1	1	Scientific Reports	42979	19	NA	Simon Fraser University	1	1	1	TRUE	1	1
2	2015	15069	1	1	Neurobiology of Disease	42278	15	275325	Laval University	1	0	0	TRUE	0	1
3	2016	25812	1	1	Scientific Reports	42644	10	NA	UCLA	14	1	1	TRUE	1	1
3	2016	25763	1	1	Scientific Reports	42401	10	MOP-115141	University of Tsukuba	12	1	1	TRUE	1	1
3	2016	25842	1	1	Scientific Reports	42522	6	NA	Thomas Jefferson University	14	1	1	TRUE	1	1
3	2016	25691	1	1	Scientific Reports	42614	17	MOP-102752, MOP-42411	McGill University	1	1	1	TRUE	1	1
3	2016	25658	1	1	Scientific Reports	42522	11	MOP-130502	Concordia University	1	1	1	TRUE	1	1
4	2017	33951	1	1	Neurotherapeutics	42736	16	NA	Université de Laval	1	1	1	TRUE	1	1
4	2017	30520	1	1	Human Brain Mapping	42917	18	MOP34996	University of Bordeaux	8	1	1	TRUE	1	1
3	2016	20548	1	2	FASEB	42401	12	MOP15529	Université Laval	1	1	1	TRUE	1	1
2	2015	12837	1	1	ACS Chemical Biology	42278	14	MOP-125959	Simon Fraser University	1	0	1	TRUE	1	1
2	2015	8345	1	1	ACS Chemical Biology	42248	10	NA	McGill University	1	0	0	FALSE	1	1
1	2014	4595	1	1	The Journal of Immunology	41671	11	MOP 36355, MOP 93592	Université de Montréal	1	0	1	TRUE	1	1
1	2014	4552	1	1	Journal of Immunology	41671	8	MOP-89833	Institut Armand-Frappier	1	0	1	TRUE	1	1
1	2014	4577	1	1	The Journal of Immunology	41913	10	NA	Maisonneuve-Rosemont Hospital	1	0	1	TRUE	1	1
1	2014	6590	1	1	Orphanet Journal of Rare Diseases	41883	11	301221	BC Children's Hospital	1	0	1	TRUE	1	1
2	2015	15535	1	5	Organic Letters	42278	4	HOP-115700, MOP-93536	University of British Columbia	1	0	0	TRUE	0	1
4	2017	30787	1	1	International Journal of Behavioral Nutrition and Physical Activity	42917	12	Canada-India Initiative on Childhood	University of South Australia; Research Centre of the Douglas Mental Health University Institute	2	1	1	TRUE	1	1
3	2016	17884	1	1	Anesthesiology	42401	11	NA	University of Toronto	1	1	0	FALSE	1	1
2	2015	9901	1	1	Brain, Behavior, and Immunity	42125	11	NA	Université Laval	1	0	0	TRUE	0	1
1	2014	5850	1	1	Molecular Pharmaceutics	41852	8	MSH-130195, PPP-122898	Ontario Institute for Cancer Research	1	0	1	TRUE	1	1
3	2016	22450	1	1	The Journal of Infectious Diseases	42491	10	MOP-133657	Western University	1	1	1	TRUE	1	1
2	2015	10564	1	2	Circulation: Cardiovascular Genetics	42217	10	MOP-106715	McMaster University	1	0	1	TRUE	1	1
4	2017	31915	1	1	The Journal of Infectious Diseases	42948	9	334069	International Agency for Research on Cancer	8	1	1	TRUE	1	1
4	2017	31908	1	1	The Journal of Infectious Diseases	42826	41	TPA-90193	British Columbia Centre for Disease Control	1	1	1	TRUE	1	1
4	2017	31926	1	5	The Journal of Infectious Diseases	43070	3	NA	National Institute of Allergy and Infestious Diseases	1	1	1	TRUE	1	1
3	2016	26048	1	1	Structure	42644	10	MOP93585	McMaster University	1	1	1	TRUE	1	1
2	2015	13086	1	1	Journal of Clinical Epidemiology	42278	6	111845-1	McGill University	1	0	1	FALSE	0	1
1	2014	4630	1	1	Journal of Internal Medicine	41699	14	NA	Karolinska Institutet	17	0	0	FALSE	1	1
1	2014	4606	1	2	The Journal of Infectious Diseases	41913	10	NA	Dalhousie University	1	0	1	TRUE	1	1
2	2015	10571	1	1	Circulation: Cardiovascular Quality and Outcomes	42064	9	MOP-111035	Institute for Clinical Evaluative Sciences	1	0	1	TRUE	1	1
1	2014	6862	1	1	PLOS Computational Biology	41730	21	MT-10983	Université de Sherbrooke	1	0	1	TRUE	1	1
1	2014	6866	1	1	PLOS Computational Biology	41974	15	GMX-191597; MOP-119579	University of Toronto	1	0	1	TRUE	1	1
3	2016	23775	1	1	Nanomedicine	42583	21	MOP 137153	University of Alberta	1	1	0	TRUE	0	1
4	2017	29977	1	1	Free Radical Biology and Medicine	42736	15	MOP126131	McGill University	1	1	0	TRUE	0	1
2	2015	12992	1	1	Journal of Cell Science	42064	16	130297, IG1-94507	University of Toronto	1	0	1	TRUE	1	1
2	2015	12989	1	1	Journal of Cell Science	42095	12	MOP-133656	St. Michael's Hospital	1	0	1	TRUE	1	1
1	2014	418	1	2	American Journal of Transplantation	41913	11	NA	University of Toronto	1	0	1	TRUE	1	1
2	2015	13408	1	1	The Journal of Infectious Diseases	42156	12	NA	McMaster University	1	0	1	TRUE	1	1
1	2014	4635	1	1	Journal of Investigative Dermatology	41821	10	NA	Western Univesity	1	0	1	TRUE	1	1
2	2015	8590	1	2	American Journal of Epidemiology	42064	16	NA	Beckman Research Institute of the City of Hope	14	0	1	TRUE	1	1
1	2014	7986	1	1	Structure	41671	10	MOP-48370	University of Saskatchewan	1	0	1	TRUE	1	1
4	2017	32484	1	1	Journal of Power Sources	42736	10	NA	Canadian Light Source Inc	1	1	0	TRUE	0	1
1	2014	2719	1	1	Environment International	41730	10	NA	Health Canada, Population Studies Division	1	0	0	TRUE	0	1
1	2014	6632	1	1	Pain	41913	8	NA	Mcgill University	1	0	1	TRUE	1	1
3	2016	19540	1	1	Circulation: Cardiovascular Imaging	42583	11	NA	Children's Hospital Colorado	14	1	1	TRUE	1	1
1	2014	5479	1	1	Lab on a Chip	41699	14	MOP-126027	University of Toronto	1	0	1	TRUE	1	1
3	2016	24655	1	2	Pediatrics	42552	25	NA	NA	1	1	1	TRUE	1	1
1	2014	7856	1	1	Sleep	41944	17	NA	University of Calgary	1	0	1	TRUE	1	1
3	2016	18097	1	1	Arteriosclerosis, thrombosis, and vascular biology	42522	10	MOP-259952	Sick Kids	1	1	1	TRUE	1	1
3	2016	22133	1	1	Journal of Clinical Epidemiology	42370	9	MOP 137148	Western University	1	1	0	TRUE	0	1
4	2017	29381	1	1	Diabetologia	42887	10	MOP-133504	Western University	1	1	1	TRUE	1	1
4	2017	30555	1	1	Human Molecular Genetics	42948	14	NA	Queen Mary University of London	7	1	1	TRUE	1	1
4	2017	30558	1	1	Human Molecular Genetics	43040	11	NA	McGill University	1	1	1	TRUE	1	1
3	2016	24454	1	1	Oncotarget	42675	13	NA	SERGAS	15	1	1	TRUE	1	1
1	2014	4275	1	1	Journal of Cell Science	41974	15	MOP 641814	University of Alberta	1	0	1	TRUE	1	1
4	2017	26477	1	1	Acta Biomaterialia	42736	11	MOP-126027; MOP-137107; Canada Graduate Scholarships-Masters (L.D.H), Vanier Canada Graduate Scholarships (L.D.H)	University of Toronto	1	1	0	FALSE	1	1
1	2014	2282	1	1	Critical Care Medicine	41760	10	NA	Queen's University	1	0	0	TRUE	0	1
1	2014	4943	1	1	The Journal of Nuclear Medicine	41913	7	NA	University of Ottawa	1	0	1	TRUE	1	1
2	2015	15493	1	1	Oncotarget	42217	11	MOP-137007	University of British Columbia	1	0	1	TRUE	1	1
3	2016	17478	1	2	Advances in Nutrition	42614	12	NA	University of Manitoba	1	1	1	TRUE	1	1
1	2014	7967	1	1	Stroke	41579	13	MOP-172605, MOP77682	Klinikum der Universität München	9	0	1	TRUE	1	1
1	2014	499	1	2	Annals of Oncology	41671	9	KRS-103278	University of Toronto	1	0	1	TRUE	1	1
3	2016	22106	1	1	The Journal of Clinical Endocrinology and Metabolism	42552	8	OHF-69442, NMD-94067,MOP-97853, MOP-119512	University of Alberta	1	1	1	TRUE	1	1
1	2014	2014	1	2	Cochrane Database of Systematic Reviews	41699	4	NA	Churchill Hospital	7	0	1	TRUE	1	1
1	2014	4327	1	1	The Journal of Clinical Endocrinology & Metabolism	41974	8	MOP-84206, MHC-115442	University of Toronto	1	0	1	TRUE	1	1
2	2015	10484	1	1	Chemistry and Biology	42036	11	NA	University of Toronto	1	0	1	TRUE	1	1
4	2017	31571	1	1	Journal of Clinical Epidemiology	42826	9	NA	PHRI	1	1	1	TRUE	1	1
4	2017	28469	1	1	Cancer Immunology Research	43070	12	NA	Dalhousie University	1	1	1	TRUE	1	1
3	2016	21141	1	1	Human Brain Mapping	42430	17	MOP 184807	Stanford University	14	1	1	TRUE	1	1
2	2015	10716	1	2	Cochrane Database of Systematic Reviews	42036	32	KAL#114493	Queen's University	1	0	1	TRUE	1	1
2	2015	16963	1	1	Stroke	42339	11	MOP 106662	University of Calgary	1	0	1	TRUE	1	1
2	2015	11252	1	1	Environmental Microbiology	42005	13	NA	Queen's University	1	0	0	TRUE	0	1
4	2017	32168	1	1	The Journal of Neuroscience	43070	12	MOP-115098, MOP-123426	University of Ottawa Brain and Mind Research Institute	1	1	1	TRUE	1	1
3	2016	23402	1	1	mBIO	42461	15	MOP-137134 and MOP-142472	University of British Columbia	1	1	1	TRUE	1	1
3	2016	23404	1	1	mBIO	42705	12	FRN-143215	McMaster University	1	1	1	TRUE	1	1
4	2017	33750	1	1	NeuroImage	42826	15	FDN-143263	Polytechnique Montreal; Universite de Montreal	1	1	0	TRUE	0	1
4	2017	33758	1	1	Neuroimage	42948	12	106436	University of Toronto	1	1	1	TRUE	1	1
4	2017	33769	1	1	Neuroimage	43070	11	NA	University of Toronto	1	1	1	TRUE	1	1
3	2016	21173	1	1	Human Molecular Genetics	42583	13	MOP-130279	Ottawa Hospital Research Institute	1	1	1	TRUE	1	1
4	2017	35767	1	1	Stem Cells	42736	14	NA	Dalhousie University	1	1	1	TRUE	1	1
4	2017	28397	1	1	CMAJ	42767	8	MOP-142277	Université de Montréal	1	1	1	TRUE	1	1
4	2017	28392	1	1	CMAJ	42736	7	NA	St. Michael's Hospital	1	1	1	TRUE	1	1
3	2016	19136	1	1	CMAJ	42522	10	NA	St. Michael's Hospital	1	1	1	TRUE	1	1
2	2015	15113	1	1	Neuroimage	42005	12	MOP-10189	McGill University	1	0	1	TRUE	1	1
2	2015	14424	1	1	mBIO	42064	12	NA	University of San Diego	14	0	1	TRUE	1	1
1	2014	3734	1	1	International Journal of Epidemiology	41791	12	MOP-53155	University of Bristol	7	0	1	TRUE	1	1
1	2014	6221	1	1	NeuroImage	41821	6	MOP178790	University of Toronto	1	0	0	TRUE	0	1
1	2014	6194	1	1	NeuroImage	41821	14	NA	Mayo Clinic	1	0	1	TRUE	1	1
2	2015	14292	1	2	Kidney International	42005	13	NA	University of Toronto	1	0	1	TRUE	1	1
2	2015	14291	1	1	Kidney International	42278	8	MOP 133582	University of Calgary	1	0	1	TRUE	1	1
2	2015	14288	1	1	Kidney International	42278	8	NA	St. Michael's Hospital	1	0	1	TRUE	1	1
2	2015	14293	1	1	Kidney International	42217	8	NA	Université Laval	1	0	1	TRUE	1	1
2	2015	10195	1	1	CMAJ	42186	9	MOP-123418	Sunnybrook Hospital	1	0	1	TRUE	1	1
2	2015	10176	1	5	CMAJ	42036	12	NA	University of Guelph	1	0	1	TRUE	1	1
3	2016	17586	1	1	The American Journal of Clinical Nutrition	42614	10	MOP-62842	McGill University	1	1	1	TRUE	1	1
3	2016	17589	1	1	The American Journal of Clinical Nutrition	42705	8	MOP-106532	University of Toronto	1	1	1	TRUE	1	1
2	2015	12106	1	1	Hypertension	42095	7	NA	University of Alberta	1	0	1	TRUE	1	1
2	2015	16745	1	1	Hypertension	42095	7	NA	University of Alberta	1	0	1	TRUE	1	1
3	2016	22710	1	1	Journal of Neuroscience	42491	10	MOP 246144	University of Western Ontario	1	1	1	TRUE	1	1
3	2016	22724	1	1	The Journal of Neuroscience	42614	18	89994; CIHR/Alberta Children’s Hospital Research InstituteTraining Grant in Genetics, Child Health and Development; CIHR Canada Hope Fellowship	University of Calgary	1	1	1	TRUE	1	1
4	2017	26735	1	1	The American Journal of Clinical Nutrition	42856	9	81285	Carleton University	1	1	1	TRUE	1	1
2	2015	12497	1	1	JACC: Cardiovascular Interventions	42339	11	NA	Université de Montréal	1	0	1	TRUE	1	1
1	2014	6323	1	1	Neuropsychology Review	41974	19	NA	University Health Network	1	0	1	TRUE	1	1
1	2014	1667	1	1	CMAJ	41821	9	NA	ICES	1	0	1	TRUE	1	1
1	2014	1651	1	2	CMAJ	41944	10	NA	NA	1	0	1	TRUE	1	1
1	2014	3488	1	1	Human Molecular Genetics	41974	15	NA	University of Bonn	9	0	1	TRUE	1	1
1	2014	2532	1	1	Diabetes Care	41974	8	MOP-67063 MOP-84206	Mount Sinai Hospital	1	0	1	TRUE	1	1
4	2017	33947	1	2	The Neuroscientist	42736	18	NA	University of Toronto	1	1	0	TRUE	0	1
2	2015	13697	1	1	The Journal of Neuroscience	42278	16	NA	University of Nevada	14	0	1	TRUE	1	1
2	2015	15431	1	1	Oncogene	42095	15	MFE-127325	Memorial Sloan-Kettering Cancer Center	14	0	1	TRUE	1	1
1	2014	6329	1	1	Neuropsychopharmacology	41671	13	MOP-124807	University of Toronto	1	0	1	TRUE	1	1
4	2017	33884	1	1	Neuropsychopharmacology	42856	11	FDN143227; MOP7465	Hospital for Sick Children	1	1	1	TRUE	1	1
1	2014	4875	1	1	Journal of Neuroscience	41699	12	106501	Baycrest	1	0	1	TRUE	1	1
1	2014	4841	1	1	The Journal of Neuroscience	41730	15	NA	Université Laval	1	0	1	TRUE	1	1
1	2014	6457	1	1	Nucleic Acids Research	41883	14	MOP-79368	University of Toronto	1	0	1	TRUE	1	1
1	2014	6435	1	1	Nucleic Acids Research	41671	17	MOP-86716	Mcgill University	1	0	1	TRUE	1	1
4	2017	33814	1	1	Neurology	42736	3	NA	McMaster University	1	1	1	FALSE	0	1
4	2017	29177	1	2	Current Opinion in Chemical Biology	43070	11	MOP-126183, MOP-136789	University of Toronto	1	1	0	TRUE	0	1
2	2015	17047	1	1	Thorax	42186	11	NA	Hannover Medical School	9	0	1	TRUE	1	1
2	2015	16940	1	1	Stem Cells	42125	15	MOP-111224, MOP 62826	University of Ottawa	1	0	1	TRUE	1	1
3	2016	19426	1	1	Cerebral Cortex	42552	10	NA	German Center for Neurodegenerative Diseases	9	1	1	TRUE	1	1
3	2016	19364	1	1	Cell Reports	42430	13	MOP-7075	Sick Kids	1	1	1	TRUE	1	1
3	2016	19322	1	1	Cell Reports	42461	9	NA	McGill University	1	1	1	TRUE	1	1
3	2016	25175	1	1	PLOS Pathogens	42614	20	TMI-138658	University of Manitoba	1	1	1	TRUE	1	1
2	2015	15344	1	1	Nucleic Acids Research	42005	18	MOP 15385, MOP 200709	University of Alberta	1	0	1	TRUE	1	1
2	2015	15337	1	1	Nucleic Acids Research	42186	9	NA	University of Waterloo	1	0	1	TRUE	1	1
2	2015	10492	1	1	Chemistry of Materials	42278	6	NA	Dalhousie University	1	0	1	FALSE	1	1
3	2016	20039	1	1	Diabetes	42675	12	NA	University of Manitoba	1	1	1	TRUE	1	1
3	2016	19305	1	1	Cell Death and Differentiation	42491	13	MOP-125995	University of British Columbia	1	1	1	TRUE	1	1
2	2015	11026	1	1	Diabetes Care	42278	8	NA	St. Michael's Hospital	1	0	1	TRUE	1	1
1	2014	5310	1	1	Journal of the American Society of Nephrology	41791	18	NA	Baker IDI Heart & Diabetes Research Institute	2	0	1	TRUE	1	1
2	2015	10927	1	2	Cytokine & Growth Factor Reviews	42095	13	NA	University of Saskatchewan	1	0	0	TRUE	0
3	2016	19582	1	1	Clinical Cancer Research	42583	17	NA	University of Calgary	1	1	1	TRUE	1	1
3	2016	19586	1	2	Clinical Cancer Research	42522	8	MOP 37854	Western University	1	1	1	TRUE	1	1
3	2016	19584	1	1	Clinical Cancer Research	42401	10	NA	University Health Network	1	1	1	TRUE	1	1
2	2015	11148	1	1	Elife	42156	NA	NA	University of Waterloo	1	0	1	TRUE	1	1
1	2014	1741	1	1	Cancer Research	41821	7	NA	QIMR Berghofer Medical Research Institute	2	0	1	TRUE	1	1
1	2014	1749	1	1	Cancer Research	41640	30	NA	Université de Sherbrooke	1	0	1	TRUE	1	1
1	2014	2522	1	1	Diabetes	41883	12	PCN-110793, PNI-120292	University of British Columbia	1	0	1	TRUE	1	1
1	2014	2524	1	1	Diabetes	41974	7	MOP-106684	University of British Columbia	1	0	1	TRUE	1	1
3	2016	21467	1	1	International Journal of Epidemiology	42705	8	NA	McGill University	1	1	1	TRUE	1	1
4	2017	33661	1	2	Nature Reviews Nephrology	42826	9	NA	University of Alberta	1	1	0	TRUE	0	1
4	2017	28851	1	2	Clinical Cancer Research	42767	5	NA	British Columbia Cancer Agency	1	1	1	TRUE	1	1
2	2015	8389	1	1	Acta Neuropathologica	42339	17	74580	University of Tübingen	9	0	0	TRUE	0	1
3	2016	24302	1	1	Nucleic Acids Research	42401	16	FRN 106628	Montreal Clinical Research Institute	1	1	1	TRUE	1	1
3	2016	24292	1	1	Nucleic Acids Research	42401	10	MOP 114938, MOP 103033, MOP 89353, MOP 84917	University of Lethbridge	1	1	1	TRUE	1	1
1	2014	7375	1	1	Plos Pathogens	41852	16	NA	Sick Kids	1	0	1	TRUE	1	1
2	2015	11007	1	1	Diabetes	42005	14	119414	University Health Network	1	0	1	TRUE	1	1
2	2015	11018	1	1	Diabetes	42309	10	MOP 53094	Université de Sherbrooke	1	0	1	TRUE	1	1
4	2017	28722	1	1	Chemical Science	42856	14	NA	Princess Margaret Cancer Centre; University of Toronto	1	1	1	TRUE	1	1
4	2017	28489	1	1	Cancer Research	42736	12	MOP-111144	McGill University	1	1	1	TRUE	1	1
4	2017	28483	1	1	Cancer Research	43009	12	NA	Université de Montréal	1	1	1	TRUE	1	1
1	2014	6117	1	2	Nature Reviews Rheumatology	41730	17	MOP7770	University of Colorado	14	0	1	TRUE	1	1
1	2014	6884	1	1	Plos Genetics	41974	19	NA	Université de Montréal	1	0	1	TRUE	1	1
3	2016	17402	1	2	Acta Crystallographica Section D	42370	16	NA	University of Oxford	7	1	1	TRUE	1	1
2	2015	9534	1	1	Blood	42187	9	MOP-119450	Harvard Medical School	1	0	1	TRUE	1	1
2	2015	9537	1	1	Blood	42186	10	NA	University of Alberta	1	0	1	TRUE	1	1
3	2016	23143	1	1	Journal of the American Society of Nephrology	42614	13	NA	University of Alberta	1	1	1	TRUE	1	1
3	2016	23139	1	2	Journal of the American Society of Nephrology	42430	11	NA	University of Ottawa	1	1	1	TRUE	1	1
3	2016	23135	1	1	Journal of the American Society of Nephrology	42522	8	MOP 123429	University Health Network	1	1	1	TRUE	1	1
4	2017	36012	1	5	Trends in Molecular Medicine	42948	12	NA	University of Alberta	1	1	0	TRUE	0	1
4	2017	36009	1	2	Trends in Molecular Medicine	42826	16	Project Grant; Canada Research Chair in Comparative Genomics; Canada Research Chair in Vascular Cell and Molecular Biology	University Health Network, University of Toronto, Heart & Stroke Richard Lewar Centre of Excellence in Cardiovascular Research	1	1	0	TRUE	0	1
4	2017	34919	1	1	PNAS	42948	9	NA	University of British Columbia	1	1	1	TRUE	1	1
4	2017	34889	1	1	PNAS	42767	6	NA	University of Toronto	1	1	1	TRUE	1	1
3	2016	18337	1	2	Biological Psychiatry	42370	10	MOP93775; MOP11260; MOP119429; MOP119430	McGill University	1	1	1	TRUE	1	1
1	2014	4249	1	1	Journal of Cell Biology	41913	11	NA	Université de Montréal	1	0	1	TRUE	1	1
1	2014	4253	1	1	Journal of Cell Biology	41852	14	MOP-93727	Mcgill University	1	0	1	TRUE	1	1
2	2015	12968	1	2	Journal of Cell Biology	42036	13	MOP7075, MOP4665, MOP123405, MOP133660, MOP102474, MOP126069	Sick Kids	1	0	1	TRUE	1	1
3	2016	25263	1	1	PNAS	42491	8	NA	Univesity of Toronto	1	1	1	TRUE	1	1
3	2016	25298	1	1	PNAS	42705	6	102653	MIT	14	1	1	TRUE	1	1
1	2014	7448	1	1	PNAS	41974	8	NA	St. Boniface Hospital Research	1	0	1	TRUE	1	1
1	2014	7424	1	1	PNAS	41671	6	NA	LSU Health New Orleans	14	0	1	TRUE	1	1
1	2014	7452	1	1	PNAS	41883	6	NA	University of Calgary	1	0	1	TRUE	1	1
1	2014	7481	1	1	PNAS	41699	6	286650	Sick Kids	1	0	1	TRUE	1	1
3	2016	25286	1	1	PNAS	42614	6	NA	McGill University	1	1	1	TRUE	1	1
2	2015	16378	1	1	PNAS	42005	6	NA	University of Toronto	1	0	1	TRUE	1	1
2	2015	10556	1	1	Circulation Research	42186	12	MOP-106522	University of Toronto	1	0	1	TRUE	1	1
3	2016	19531	1	2	Circulation Research	42401	15	MOP-136936	University of Ottawa	1	1	1	TRUE	1	1
2	2015	14903	1	1	Nature Communications	42309	10	NA	Sick Kids	1	0	1	TRUE	1	1
1	2014	2035	1	2	Circulation Research	41699	15	MOP 102741, MOP102618	Institut de Recherches Cliniques de Montréal	1	0	1	TRUE	1	1
2	2015	14610	1	2	Molecular Aspects of Medicine	42339	7	MOP-84370	University of Toronto	1	0	1	TRUE	1	1
2	2015	8779	1	2	American Journal of Respiratory and Critical Care Medicine	42339	12	MOP-136986	University of British Columbia	1	0	0	FALSE	1	1
4	2017	26574	1	1	Advanced Functional Materials	43009	NA	MOP‐126027, MOP‐137107	University of Toronto	1	1	0	TRUE	0	1
1	2014	3584	1	1	Immunological Reviews	41760	19	MOP 67211	Mcgill University	1	0	0	TRUE	0	1
3	2016	24795	1	1	PLOS Biology	42705	6	NA	McGill University	1	1	1	TRUE	1	1
3	2016	24793	1	2	Plos Biology	42401	8	MT-5877	University of California, San Diego	14	1	1	TRUE	1	1
3	2016	23836	1	1	Nature Communications	42522	14	86501	University of Calgary	1	1	1	TRUE	1	1
4	2017	26938	1	1	American Journal of Respiratory and Critical Care Medicine	42979	7	NA	University of Toronto; , Toronto General Research Institute	1	1	0	FALSE	1	1
4	2017	33531	1	1	Nature Communications	42736	14	MOP-57795, MOP-84281, MOP-126129, MOP-114985	Sick Kids	1	1	1	TRUE	1	1
3	2016	21676	1	1	JAMA Psychiatry	42430	10	NA	University of Manitoba	1	1	1	TRUE	1	1
4	2017	27069	1	1	Angewandte Chemie	42856	4	NA	University of Toronto	1	1	0	TRUE	0	1
4	2017	29767	1	1	European Urology	42917	10	NA	University Health Network	1	1	0	TRUE	0	1
4	2017	29958	1	2	FEMS Microbiology Reviews	42856	26	NA	University of Ottawa	1	1	1	TRUE	1	1
4	2017	33262	1	1	Molecular Cell	42795	13	NA	The Francis Crick Institute	7	1	1	TRUE	1	1
1	2014	5777	1	2	Molecular Cell	41730	12	NA	University of Toronto	1	0	1	TRUE	1	1
3	2016	23610	1	1	Molecular Cell	42491	9	NA	University of Toronto	1	1	1	TRUE	1	1
1	2014	2025	1	1	Circulation	41852	10	NA	UCLA	14	0	1	TRUE	1	1
1	2014	2011	1	1	Circulation	41640	23	6757, 44365	University Duisburg-Essen	9	0	1	TRUE	1	1
1	2014	2019	1	1	Circulation	41640	11	MOP 44365	Université de Montréal	1	0	1	TRUE	1	1
1	2014	2021	1	1	Circulation	41944	8	NA	University of Toronto	1	0	1	TRUE	1	1
1	2014	111	1	2	Advanced Drug Delivery Reviews	41974	16	IPR-119991, MOP-123449	BC Cancer Agency	1	0	1	TRUE	1	1
4	2017	35433	1	1	JACC	43040	15	81266	Université Laval	1	1	1	TRUE	1	1
1	2014	1352	1	1	BMJ	41671	11	NA	Women's College Hospital	1	0	1	TRUE	1	1
1	2014	1361	1	1	BMJ	41821	11	NA	University Hospital Basel	21	0	1	TRUE	1	1
1	2014	6910	1	1	PLOS Medicine	41821	14	MOP 123291	Johns Hopkins University	14	0	1	TRUE	1	1
3	2016	22531	1	2	BMJ	42552	5	EOG111389	Dalhousie University	1	1	0	TRUE	0	1
3	2016	24128	1	1	Neuron	42430	17	NA	Genentech	14	1	1	TRUE	1	1
4	2017	33634	1	1	Nature Neuroscience	42826	10	MOP-130526, MOP-102617	University of British Columbia	1	1	1	TRUE	1	1
2	2015	13113	1	1	Journal of Clinical Oncology	42156	11	NA	University Health Network	1	0	0	FALSE	1	1
2	2015	12149	1	1	Immunity	42278	13	MOP 82801, MOP 86582	McGill University	1	0	1	TRUE	1	1
4	2017	30652	1	1	Immunity	42826	15	143268, MOP-123276	University Health Network	1	1	1	TRUE	1	1
3	2016	23321	1	2	The Lancet Neurology	42370	14	NA	Cyceron	8	1	0	TRUE	0	1
2	2015	14957	1	1	Nature Medicine	42125	7	314043	The Ottawa Hospital	1	0	0	TRUE	0	1
3	2016	19177	1	1	Cancer Cell	42583	29	NA	University of Toronto	1	1	1	TRUE	1	1
4	2017	33493	1	2	Nature Chemistry	42917	12	NA	University of Toronto	1	1	0	TRUE	0	1
4	2017	33584	1	1	Nature Genetics	43070	12	GPH-129344	University of Melbourne	2	1	1	TRUE	1	1
3	2016	25608	1	1	Science	42614	34	FDN-143264 and FDN-143265	University of Toronto	1	1	1	TRUE	1	1
2	2015	14991	1	2	Nature Reviews Drug Discovery	42186	14	MOP-42411	McGill University	1	0	0	TRUE	0	1
2	2015	15003	1	2	Nature Reviews Neuroscience	42248	14	MOP-86762, MOP-74650, MOP-93644	Sick Kids	1	0	0	TRUE	0	1
1	2014	6832	1	2	Physiological Reviews	41913	76	133413, 126469, and 84253	Memorial University of Newfoundland	1	0	0	FALSE	1	1
1	2014	6098	1	2	Nature Reviews Cancer	41852	18	NA	University of British Columbia	1	0	0	TRUE	0	1
4	2017	33658	1	2	NATURE REVIEWS MOLECULAR CELL BIOLOGY	42767	15	MOP 123468, MOP 130507, MOP 142492	Lunenfeld-Tanenbaum Research Institute, Sinai Health System	1	1	0	TRUE	0	1
3	2016	24243	1	1	New England Journal of Medicine	42675	9	NSP-258611, MOP-119584	McMaster University	1	1	1	TRUE	1	1
1	2014	1254	1	1	BMC Public Health	41671	9	GIR - 89051	University of Victoria	1	0	1	TRUE	1	1
1	2014	1256	1	1	BMC Public Health	41913	11	CCT-83029	Western Univesity	1	0	1	TRUE	1	1
1	2014	6145	1	1	Neurobiology of Aging	41699	10	NA	University of Rostock	9	0	1	TRUE	1	1
1	2014	6151	1	1	Neurobiology of Aging	41640	9	MOP 106619	Université de Montréal	1	0	0	TRUE	0	1
1	2014	3730	1	1	International Journal of Environmental Research and Public Health	41671	21	CDA-66534	University of Calgary	1	0	1	TRUE	1	1
1	2014	8061	1	1	Thyroid Research	41821	3	MOP-102585	Ottawa Hospital Research Institute	1	0	1	TRUE	1	1
1	2014	7656	1	2	Rambam Maimonides Medical Journal	41913	15	MOP 102736, MOP 111119, MOP 133424)	Mcgill University	1	0	1	TRUE	1	1
1	2014	1605	1	1	Canadian Journal of Nursing Research	41699	21	NA	NA	1	0	1	TRUE	1	1
1	2014	5656	1	1	Metabolites	41883	15	NA	Dalhousie University	1	0	1	TRUE	1	1
1	2014	1223	1	1	BMC Pediatrics	41671	14	MOP-114945	University of Toronto	1	0	1	TRUE	1	1
1	2014	3185	1	1	Frontiers in Systems Neuroscience	41640	12	MOP 106619	Baycrest	1	0	1	TRUE	1	1
1	2014	899	1	1	Biology of Sex Differences	41883	11	NA	University of Calgary	1	0	1	TRUE	1	1
1	2014	3153	1	2	Frontiers in Neurology	41821	9	NA	Sick Kids	1	0	1	TRUE	1	1
1	2014	3186	1	1	Frontiers in Systems Neuroscience	41671	17	MOP-15359, TEA-1249	University of Toronto	1	0	1	TRUE	1	1
1	2014	2203	1	1	Clinical Proteomics	41821	12	115719	UHN	1	0	1	TRUE	1	1
1	2014	5724	1	1	Molecular and Cell Biology	41671	11	NA	York University	1	0	1	TRUE	1	1
1	2014	1077	1	1	BMC Molecular and Cell Biology	41821	10	MOP-114922	University of Toronto	1	0	1	TRUE	1	1
1	2014	941	1	1	BioMed Research International	41760	11	MOP-64308	Mcgill University	1	0	1	TRUE	1	1
1	2014	1574	1	1	Canadian Journal of Diabetes	41913	6	NA	McMaster University	1	0	0	TRUE	0	1
1	2014	904	1	1	Biology Open	41760	11	NA	University of Calgary	1	0	1	TRUE	1	1
1	2014	3180	1	2	Frontiers in Physiology	41640	8	OCN-126568	Université de Montréal	1	0	1	TRUE	1	1
1	2014	5742	1	1	Molecular Autism	41730	14	NA	Instituto Nacional de Saúde Doutor Ricardo Jorge	22	0	1	TRUE	1	1
1	2014	6470	1	1	Nursing Research and Practice	41821	9	NA	Université de Montréal	1	0	1	TRUE	1	1
1	2014	1871	1	1	Cell Reports	41913	14	MOP-97873, MOP-89910	University of Toronto	1	0	1	TRUE	1	1
1	2014	2373	1	2	Current Opinion in Endocrinology & Diabetes and Obesity	41730	6	MOP 15042, MOP 97753	Mcgill University	1	0	0	TRUE	0	1
1	2014	1212	1	1	BMC Nursing	41974	10	NA	Université de Montréal	1	0	1	TRUE	1	1
1	2014	5580	1	1	Measurement in Physical Education and Exercise Science	41640	18	NA	Université Laval	1	0	0	TRUE	0	1
1	2014	1571	1	1	Canadian Journal of Diabetes	41974	5	MOP-84574	Université de Montréal	1	0	0	TRUE	0	1
2	2015	14552	1	1	Middle East African Journal of Ophthalmology	42339	6	NA	King Saud University	13	0	1	TRUE	1	1
2	2015	11641	1	2	Frontiers in Immunology	42125	9	NA	University of Toronto	1	0	1	TRUE	1	1
2	2015	17070	1	1	Tissue Engineering Part A	42005	43	NA	University of Toronto	1	0	0	TRUE	0	1
2	2015	13230	1	2	Journal of ethnobiology	42279	22	NA	Université de Montréal	1	0	0	FALSE	1	1
2	2015	12550	1	1	JAMA Psychiatry	42278	10	NA	Baycrest Hospital	1	0	1	TRUE	1	1
2	2015	10661	1	1	Clinical Kidney Journal	42036	8	NA	University of Calgary	1	0	1	TRUE	1	1
2	2015	13298	1	1	Journal of GLBT Family Studies	42005	29	R2-060931	Universite du Quebec a Montreal	1	0	0	TRUE	0	1
2	2015	13774	1	1	Journal of Obesity	42248	10	MOP 84568	Université Laval	1	0	1	TRUE	1	1
2	2015	10090	1	1	The Canadian Journal of Human Sexuality	42095	7	HOA-80060	BC Children's Hospital	1	0	0	TRUE	0	1
2	2015	17284	1	1	The World Journal of Biological Psychiatry	2014	9	NA	CAMH	1	0	1	TRUE	1	1
2	2015	15595	1	5	Pain Management	42005	4	NA	Dalhousie University	1	0	0	FALSE	1	1
2	2015	14141	1	1	The Journal of the International AIDS Society	42278	8	NA	University of British Columbia	1	0	1	TRUE	1	1
2	2015	11692	1	2	Frontiers in Oncology	42005	14	NA	Exeter University	7	0	1	TRUE	1	1
2	2015	9033	1	1	Applied Physiology, Nutrition, and Metabolism	42248	7	NA	University of Toronto	1	0	1	TRUE	1	1
2	2015	8712	1	1	American Journal of Physiology-Heart and Circulatory Physiology	42095	13	MOP 97861	University of British Columbia	1	0	1	TRUE	1	1
2	2015	8664	1	1	The American Occupational Therapy Association	42064	6	CGW–126580	University Health Network	1	0	0	FALSE	1	1
2	2015	9777	1	1	BMC Pulmonary Medicine	42095	11	233813	Université de Montréal	1	0	1	TRUE	1	1
2	2015	16719	1	1	Science Advances	42217	12	MOP-126027	University of Toronto	1	0	1	TRUE	1	1
2	2015	14184	1	1	Journal of Transport & Health	42248	9	NA	University of Toronto	1	0	0	TRUE	0	1
2	2015	17060	1	2	Tissue Barriers	42095	15	NA	University of Calgary	1	0	1	TRUE	1	1
2	2015	15078	1	1	Neurobiology of Stress	42095	10	MOP-64301	Ryerson University	1	0	1	TRUE	1	1
2	2015	10729	1	1	Cognitive Behaviour Therapy	42156	18	NA	Dalhousie University	1	0	0	TRUE	0	1
2	2015	16931	1	1	Stem Cell Reports	42095	16	NA	University of British Columbia	1	0	1	TRUE	1	1
2	2015	10818	1	1	Cultural Studies, Critical Methodologies		1	NA	University of Alberta	1	0	0	FALSE	1	1
3	2016	20815	1	1	Frontiers in Neuroscience	42430	12	NA	York University	1	1	1	TRUE	1	1
3	2016	23548	1	1	Molecular and Cell Biology	42552	9	NA	McGill University	1	1	1	TRUE	1	1
3	2016	18043	1	2	Applied Spatial Analysis and Policy	42370	35	NA	Western University	1	1	0	TRUE	0	1
3	2016	23269	1	1	Journal of Visualized Experiments	42614	13	7077	Université Laval	1	1	1	TRUE	1	1
3	2016	23199	1	1	Journal of Transport & Health	42705	10	108607	Centre for Hip Health and Mobility	1	1	0	TRUE	0	1
3	2016	26140	1	1	Tissue Engineering Part A	42491	11	123336	University of Toronto	1	1	1	TRUE	1	1
3	2016	20179	1	1	EBioMedicine	42522	10	211722	University of Alberta	1	1	1	TRUE	1	1
3	2016	25889	1	1	Skeletal Muscle	42401	16	162111	McGill University	1	1	1	TRUE	1	1
3	2016	23203	1	1	Journal of Transport & Health	42614	9	PG-07-0370; CPP-137908; Canadian Institutes of Health Research-Public Health Agency of Canada Research Chair in Applied Public Health	Children's Hospital of Eastern Ontario Research Institute	1	1	0	TRUE	0	1
3	2016	24767	1	1	Physiotherapy Canada	42614	12	NA	Université Laval	1	1	1	TRUE	1	1
3	2016	22610	1	1	Journal of Multidisciplinary Healthcare	42370	12	212271	University of New South Wales	2	1	1	TRUE	1	1
3	2016	24351	1	1	Obesity Science and Practice	42552	9	NA	Deakin University	2	1	1	TRUE	1	1
3	2016	22241	1	2	Journal of Developmental Biology	42430	18	MOP-115718, MOP-115068	Western University	1	1	1	TRUE	1	1
3	2016	20816	1	1	Frontiers in Oncology	42522	8	69036	Queen's Univesity	1	1	1	TRUE	1	1
3	2016	23010	1	2	Journal of Research in Special Educational Needs	42552	16	KAL‐104248	University of Manitoba	1	1	0	TRUE	0	1
3	2016	25981	1	1	SpringerPlus	42705	5	NA	Laurentian University	1	1	1	TRUE	1	1
3	2016	25890	1	1	Skeletal Muscle	42491	10	MOP-97856	University of British Columbia	1	1	1	TRUE	1	1
3	2016	19682	1	1	Clinical Psychological Science	42522	8	NA	Baycrest Hospital	1	1	1	TRUE	1	1
3	2016	20769	1	1	Frontiers in Immunology	42552	11	MOP-84532,MOP-89878, MOP-126060	University of British Columbia	1	1	1	TRUE	1	1
3	2016	22931	1	1	Journal of Physics B: Atomic, Molecular and Optical Physics	42370	14	NA	University of Waterloo	1	1	1	TRUE	1	1
3	2016	22402	1	2	Journal of Human Rights Practice	42552	21	ROH 115214, EOG120255	University of Toronto	1	1	1	TRUE	1	1
4	2017	30623	1	1	IEES Transactions on Control Systems Technology	42736	16	316170	Western University	1	1	0	TRUE	0	1
4	2017	32846	1	1	Journal of Visualized Experiments	42887	7	NA	University of Manitoba	1	1	1	FALSE	0	1
4	2017	31669	1	1	Journal of Craniovertebral Junction & Spine	42795	8	NA	King Saud University	13	1	1	TRUE	1	1
4	2017	34217	1	1	Open Heart	43070	9	TCA 118349, FDN-143313, MOP-111035	Sunnybrook Hospital	1	1	1	TRUE	1	1
4	2017	33113	1	1	Mental Health and Physical Activity	43009	8	NA	University of Alberta	1	1	0	TRUE	0	1
4	2017	35284	1	1	Scientific Data	43009	11	NA	Duke University	14	1	1	TRUE	1	1
4	2017	32437	1	1	The Journal of Physical Chemistry	42887	6	NA - Note that they acknowledge that the place where they did their experiments is funded by CIHR, not an actual grant	University of Saskatchewan	1	1	1	FALSE	1	1
4	2017	27288	1	1	Arthritis and Rheumatology	42856	11	FRN 83518	University of Melbourne	2	1	1	TRUE	1	1
4	2017	30061	1	5	Frontiers in Immunology	42767	3	NA	Université Laval	1	1	1	TRUE	1	1
4	2017	27433	1	1	Biochemica et Biophysica Acta - Biomembranes	42675	10	111243	University of Ottawa	1	1	1	TRUE	1	1
4	2017	31163	1	1	JCI Insight	42948	21	MOP-82849, MOP-114957	Université de Montréal	1	1	1	TRUE	1	1
4	2017	32726	1	1	Journal of International AIDS Society	42736	10	R-PHE-122186; One more NA	University of British Columbia	1	1	1	TRUE	1	1
4	2017	29251	1	1	Data in Brief	42736	5	NA	Western University	1	1	1	TRUE	1	1
4	2017	30131	1	1	Frontiers in Neuroscience	42948	14	NA	McGill University	1	1	1	TRUE	1	1
4	2017	30988	1	1	International Journal of Pharmacy Practice	42736	6	NA	School of Pharmacy, University of Waterloo	1	1	0	TRUE	0	1
4	2017	33010	1	1	Measurement in Physical Education and Exercise Science	42856	11	New Investigator Salary Award	University of Alberta, Edmonton, Canada	1	1	0	TRUE	0	1
4	2017	35262	1	1	Science Advances	42948	11	106612	Queen's University	1	1	1	TRUE	1	1
4	2017	29659	1	1	European Archives of Oto-Rhino-Laryngology and Head & Neck	42736	10	NA	McGill University	1	1	0	TRUE	0	1
4	2017	30063	1	2	Frontiers in Immunology	43040	11	Summer Studentship Stipend	University of Alberta	1	1	1	TRUE	1	1
4	2017	31330	1	1	Journal of Applied Biobehavioral Research	42795	12	MOP-130296	The University of Queensland	2	1	0	TRUE	0	1
4	2017	27378	1	1	Bio-protocol	42979	NA	NA	Hôpital Maisonneuve-Rosemont	1	1	0	TRUE	0	1
4	2017	26804	1	1	American Journal of Medical Genetics	42917	10	MOP 74502	University of British Columbia	1	1	0	TRUE	0	1
1	2014	441	1	1	Analytical Chemistry	41760	8	NA	University of Alberta	1	0	0	FALSE	1	1
1	2014	3652	1	1	Injury Prevention	41640	3	NA	University of Toronto	1	0	1	FALSE	0	1
1	2014	583	1	1	Applied Physiology, Nutrition, and Metabolism	41760	5	NA	University of Waterloo	1	0	0	FALSE	1	1
1	2014	4939	1	1	Journal of Neurotrauma	41640	8	NA	University of British Columbia	1	0	0	FALSE	1	1
2	2015	10703	1	5	Clinical trials	42037	1			1	0	0	TRUE	0	1
2	2015	10710	1	2	Cochrane Database of Systematic Reviews	42125	1			14	0	1	TRUE	1	1
3	2016	21324	1	2	Infectious Agents and Cancer	42675	11			23	1	1	TRUE	1	0
4	2017	36097	1	2	Virus Research	42705	9	HOP-111406; CIHR New Investigator Award; MFE-146750 (Fellowship)	Western University	1	1	0	TRUE	0	1
3	2016	18960	1	2	Canadian Journal of Anesthesia	42370	11	NA	University of Toronto	1	1	1	TRUE	1	1
2	2015	12470	1	1	International Statistics Review	42339	18	MOP115204	Cancer Care Ontario	1	0	0	FALSE	1	1
4	2017	32576	1	1	Journal of Speech, Language, and Hearing Research	42948	13	NA	University of Alberta	1	1	0	TRUE	0	1
